# Supplementary material for: Characterization of the preferred cation cofactors of chloroplast protein kinases in Arabidopsis thaliana
Source: FEBS Open Bio. 2023 Jan 31;13(3):511–8. doi: 10.1002/2211-5463.13563 (PMC9989932; doi:10.1002/2211-5463.13563)
Supplement: Supplementary file 2 — Table S1. Mass spectrometry results from the band excised at 50 kDa. Table S2. Mass spectrometry results from the band excised at 30 kDa. Table S3. Filtered data according to the sizes of the gel slices. [file FEB4-13-511-s001.xlsx]

## Sheet: Supp. Table 1
Supplemental Table 1. Mass spectrometry data obtained from the excision of gel slices around 50 kDa molecualar weigth from chloroplast samples of wild type and cmt1.
ENSG	Protein names	Gene names	LFQ intensity cmt1_1_1	LFQ intensity cmt1_1_2	LFQ intensity cmt1_1_3	LFQ intensity cmt1_1_4	LFQ intensity WT_1_1	LFQ intensity WT_1_2	LFQ intensity WT_1_3	LFQ intensity WT_1_4	Student's T-test Significant cmt1_1_WT_1	Student's T-test p-value cmt1_1_WT_1	Student's T-test Difference cmt1_1_WT_1	Student's T-test q-value cmt1_1_WT_1	Student's T-test Test statistic cmt1_1_WT_1	Peptides	Razor + unique peptides	Unique peptides	Sequence coverage [%]	Unique + razor sequence coverage [%]	Unique sequence coverage [%]	Mol. weight [kDa]	Score	Intensity	MS/MS count	Intensity cmt1_1_1	Intensity cmt1_1_2	Intensity cmt1_1_3	Intensity cmt1_1_4	Intensity WT_1_1	Intensity WT_1_2	Intensity WT_1_3	Intensity WT_1_4	Protein IDs	Majority protein IDs	id
AT1G01790	K(+) efflux antiporter 1, chloroplastic	KEA1	17.597	16.3514	16.8964	16.4922	17.7432	15.5762	16.7357	16.5238		0.730448	0.18953	0.717157	0.36103	3	3	3	2.5	2.5	2.5	128.03	20.071	1355600	8	863350	0	233370	203240	0	55616	0	0	Q9ZTZ7;F4JHE9;O65272	Q9ZTZ7	776
AT3G48870;AT5G50920	Chaperone protein ClpC1, chloroplastic;Chaperone protein ClpC2, chloroplastic	CLPC1;HSP93-III;CLPC2	18.558	15.1551	18.3659	18.4756	16.4407	16.1305	17.2073	17.86		0.456261	0.729035	0.423167	0.796187	8	8	8	12.6	12.6	12.6	103.45	70.976	4921400	15	1245300	938150	1042800	1297900	0	0	0	0	Q9FI56;F4JF64;Q9SXJ7;P42762;Q8VYJ7	Q9FI56;F4JF64;Q9SXJ7	564
ATCG00340	Photosystem I P700 chlorophyll a apoprotein A2	psaB	20.0299	16.6253	16.7858	17.1003	20.6776	20.3178	20.3482	19.8144	+	0.0180884	-2.65421	0.0298571	-3.22214	6	6	6	8.2	8.2	8.2	82.474	173.75	27401000	44	5347400	560680	656500	676130	3916700	1752100	2808500	1194200	P56767	P56767	320
AT2G45290;AT3G60750	Transketolase-1, chloroplastic;Transketolase-2, chloroplastic	At3g60750;TKL-1;TKL-2	16.6824	19.8486	20.5593	20.6039	16.8619	15.577	16.999	16.702	+	0.0262123	2.88859	0.0290746	2.93219	12	12	12	23.2	23.2	23.2	79.838	126.2	29794000	46	2957700	2385600	7220400	8190500	167140	0	250970	0	F4JBY2;Q8RWV0;F4IW47	F4JBY2;Q8RWV0;F4IW47	162
AT2G05230;AT2G05250			15.8682	22.491	22.1327	21.7993	24.1787	25.5278	24.3133	25.2493	+	0.0387268	-4.2445	0.0403889	-2.63639	1	1	1	2.3	2.3	2.3	79.022	6.6483	192440000	22	0	15939000	14086000	12730000	27220000	48666000	31564000	42239000	Q9S7L6	Q9S7L6	686
AT4G24280;AT5G49910	Heat shock 70 kDa protein 7, chloroplastic;Heat shock 70 kDa protein 6, chloroplastic	HSP70-7;HSP70-6	18.9157	18.1615	18.6602	18.5566	16.806	16.6511	17.0642	17.5501	+	0.000822854	1.55566	0.0109091	6.18376	9	9	9	14.6	14.6	14.6	76.996	59.075	9710900	25	777990	1022700	1755800	2713600	0	0	0	0	Q9LTX9;Q9STW6	Q9LTX9;Q9STW6	632
AT1G50250	ATP-dependent zinc metalloprotease FTSH 1, chloroplastic	FTSH1	18.3695	16.5344	18.014	17.4429	19.6622	18.4393	20.488	20.1726	+	0.0130585	-2.10032	0.0313043	-3.48526	13	13	4	25.8	25.8	9.2	76.758	200.08	34846000	86	1357900	340560	1176600	843460	3552200	847720	6166100	3521700	Q39102	Q39102	371
AT5G42270	ATP-dependent zinc metalloprotease FTSH 5, chloroplastic	FTSH5	16.4077	15.5354	15.6366	15.4312	19.7089	16.2183	19.4058	19.0286	+	0.0143826	-2.83769	0.0333617	-3.40637	13	4	4	28.1	11.2	11.2	75.231	57.217	8248200	33	416190	311080	308750	0	1241800	277490	1039900	574080	Q9FH02	Q9FH02	560
AT2G30950	ATP-dependent zinc metalloprotease FTSH 2, chloroplastic	FTSH2	17.7726	16.4639	17.1206	17.3213	20.6105	19.4063	19.7443	19.397	+	0.000559586	-2.61993	0.01	-6.6478	12	12	6	23.2	23.2	11.2	74.677	124.73	22954000	77	792820	187150	705970	704410	5618300	1147300	3912400	2102100	A0A1P8AXC1;O80860	A0A1P8AXC1;O80860	35
AT1G55490;AT3G13470	Chaperonin 60 subunit beta 1, chloroplastic;Chaperonin 60 subunit beta 2, chloroplastic	CPN60B1;CPN60B2	18.0083	18.3757	18.0545	18.6609	16.6295	15.9708	16.8194	16.7125	+	0.000386581	1.74182	0.0075	7.11844	9	9	9	19.8	19.8	19.8	63.808	72.267	7121100	27	587490	1067600	2160700	1863800	0	0	0	0	P21240;Q9LJE4;C0Z361	P21240;Q9LJE4	271
AT2G28000	Chaperonin 60 subunit alpha 1, chloroplastic	CPN60A1	18.0144	17.9019	17.6283	18.0452	16.3642	16.6963	16.4126	17.7033	+	0.0147548	1.10335	0.0339167	3.38564	7	7	7	15.5	15.5	15.5	62.071	67.171	6314700	24	734320	747780	829600	753610	0	0	0	0	P21238	P21238	270
AT5G64290	Dicarboxylate transporter 2.1, chloroplastic	DIT2-1	22.8095	22.7084	22.7443	22.5231	21.4919	22.2595	22.4288	22.3134	+	0.041794	0.572906	0.0430685	2.57956	4	4	4	10.1	10.1	10.1	59.991	71.453	139760000	75	25943000	26359000	28649000	25761000	4940500	7361600	12924000	7825800	Q9FMF7	Q9FMF7	579
AT5G59250	D-xylose-proton symporter-like 3, chloroplastic		20.1446	20.6276	20.5128	20.4187	20.5848	21.4136	20.7394	21.286	+	0.0434317	-0.580032	0.0442162	-2.55101	3	3	3	6.3	6.3	6.3	59.828	26.928	33889000	27	3636300	5760800	5613400	6179600	3028400	3259100	3179200	3232500	Q0WWW9	Q0WWW9	353
AT2G18710	Preprotein translocase subunit SCY1, chloroplastic	SCY1	19.3747	20.8746	20.9947	20.8648	18.3134	21.0632	21.3506	20.9136		0.888955	0.117008	0.888565	0.145667	14	14	14	29.6	29.6	29.6	59.492	197.54	77328000	82	2477900	15217000	16110000	19706000	842510	5205100	12813000	4956800	Q38885	Q38885	364
AT5G12860	Dicarboxylate transporter 1, chloroplastic	DiT1;DIT1	18.802	20.17	19.4092	19.8772	16.9802	16.0845	18.9917	17.6159	+	0.0196968	2.1465	0.028339	3.15471	4	4	4	7.9	7.9	7.9	59.026	63.167	22009000	35	2574100	6589800	4275300	6869600	0	107900	840030	244400	B3H4S6;Q9LXV3	B3H4S6;Q9LXV3	91
AT5G42650	Allene oxide synthase, chloroplastic	CYP74A	21.0417	16.7255	17.2453	17.0792	18.9269	17.2018	18.9513	19.3604		0.618905	-0.58719	0.595462	-0.524241	19	19	19	47.5	47.5	47.5	58.196	175.08	24451000	57	15952000	288840	1078300	1226300	2842800	724090	1651000	687030	Q96242	Q96242	527
AT2G30390	Ferrochelatase;Ferrochelatase-2, chloroplastic	FC2	19.9359	19.061	19.5862	19.0813	21.3962	20.2903	16.3902	18.1917		0.768358	0.349021	0.763574	0.308189	10	10	10	24.5	24.5	24.5	57.859	323.31	21701000	52	4534100	1618300	2592100	2963900	7002600	1634000	966010	389940	F4IMT3;O04921	F4IMT3;O04921	148
AT1G74960	3-oxoacyl-[acyl-carrier-protein] synthase II, chloroplastic	KAS2	20.4428	20.2243	20.6318	20.7878	19.3841	19.2081	19.6429	17.5418	+	0.0183359	1.57747	0.0293333	3.21135	10	10	10	29.4	29.4	29.4	57.599	247.97	44440000	54	9474800	7694600	12180000	11640000	516510	907990	1808400	217550	Q9C9P4	Q9C9P4	549
AT5G48300	Glucose-1-phosphate adenylyltransferase small subunit, chloroplastic	APS1	23.0606	15.2807	21.3653	16.1988	22.1242	21.3744	16.871	16.8135		0.897728	-0.319449	0.890682	-0.134074	18	18	18	47.3	47.3	47.3	56.65	323.31	171400000	143	107230000	398190	32753000	990880	21414000	8529300	78193	0	P55228	P55228	313
AT3G02660	Tyrosine--tRNA ligase	F16B3.29	19.5003	19.1816	19.6011	19.491	16.5441	17.4171	17.9152	17.2078	+	0.000341249	2.17246	0.00428571	7.28311	10	10	10	27.6	27.6	27.6	56.618	74.415	18952000	42	4313400	2654000	5008700	5765000	322680	248340	639610	0	Q9M876	Q9M876	673
AT5G05740	Probable zinc metalloprotease EGY2, chloroplastic	EGY2	21.2991	18.5153	19.0849	17.8101	22.1785	20.3137	18.6427	16.8151		0.828698	-0.310145	0.8184	-0.226007	7	7	7	21.6	21.6	21.6	56.399	278.98	46514000	60	17412000	1108700	3530100	2072400	18452000	2863000	962030	0	F4K0T6;F4K0T7;Q9FFK3	F4K0T6;F4K0T7;Q9FFK3	183
AT5G54180		PTAC15	17.5694	17.5293	17.7502	17.7769	17.277	17.2707	17.6324	16.5282		0.0932914	0.479375	0.0774468	1.99328	6	6	6	16.4	16.4	16.4	56.349	48.616	3984500	15	875050	998260	1272900	707000	0	131230	0	0	Q9FK23	Q9FK23	568
ATCG01050	NAD(P)H-quinone oxidoreductase chain 4, chloroplastic	ndhD	16.018	16.0647	16.1642	15.952	16.9592	18.5608	19.0892	19.0998	+	0.00337013	-2.37752	0.0145455	-4.68734	3	3	3	6.8	6.8	6.8	56.227	25.016	4601800	13	0	0	0	0	339800	632520	1505300	649330	P26288	P26288	279
ATCG00680	Photosystem II CP47 reaction center protein	psbB	25.5908	25.5274	25.7733	25.9774	26.3297	26.8977	26.4268	26.4765	+	0.00231107	-0.815446	0.0184615	-5.05983	18	18	18	36.6	36.6	36.6	56.036	323.31	3375200000	858	371460000	351870000	452950000	614960000	374600000	352720000	511450000	328900000	P56777	P56777	323
AT4G17740	Carboxyl-terminal-processing peptidase 2, chloroplastic	CTPA2	18.4293	19.2602	19.6165	19.5762	19.7737	21.2832	21.1655	21.3038	+	0.0114057	-1.66097	0.0276364	-3.59713	13	13	13	38.3	38.3	38.3	55.762	189.55	53077000	106	1627700	5184500	7157600	6805100	3795600	8158200	12216000	8060600	O23614	O23614	214
ATCG00120	ATP synthase subunit alpha, chloroplastic	atpA	21.7483	20.9095	21.0804	21.134	20.5547	19.9862	19.6434	15.3425		0.101402	2.33633	0.0807677	1.93314	12	12	11	30.6	30.6	29.2	55.328	311.77	140530000	143	23330000	12841000	13258000	17261000	2819100	2001100	1940800	306760	P56757	P56757	316
AT5G01920	Serine/threonine-protein kinase STN8, chloroplastic	STN8	20.4754	19.8976	19.7414	19.6268	22.3449	20.7985	20.5806	18.0545		0.595142	-0.509332	0.568465	-0.560952	15	15	15	34.5	34.5	34.5	54.978	148.47	75801000	90	15522000	6763500	7953900	5962400	27782000	6130800	5113000	573930	Q9LZV4	Q9LZV4	659
AT4G32770	Tocopherol cyclase, chloroplastic	VTE1	22.005	18.5057	20.3494	18.6903	22.7604	21.5031	16.1842	16.7557		0.761802	0.586769	0.762347	0.317252	10	10	10	24	24	24	54.72	323.31	49902000	64	18091000	1062200	5401300	1597600	18990000	4041300	718540	0	Q94FY7	Q94FY7	521
AT3G46100;AT5G03406		F12M12_70;At5g03406	19.2777	18.938	18.9273	18.8893	16.686	16.9892	15.8685	16.05	+	8.41745e-05	2.60965	0.012	9.36338	6	6	6	14	14	14	54.558	44.755	9366000	12	3274600	1152700	2227000	2711700	0	0	0	0	O82413;F4KFB0	O82413;F4KFB0	253
AT4G01050	Rhodanese-like domain-containing protein 4, chloroplastic	STR4	18.8805	18.5422	18.5213	18.4543	17.4884	18.6295	19.0429	16.0883		0.283745	0.787316	0.252594	1.17706	7	7	7	13.8	13.8	13.8	54.468	168.25	13861000	30	1764200	1560200	2584200	2027100	542150	437200	1280900	239910	A0A1P8B8J7;Q9M158	A0A1P8B8J7;Q9M158	53
AT3G46780		T6H20.190	20.8664	20.3057	20.2773	20.1269	22.5913	21.6067	22.5348	21.6272	+	0.00177112	-1.6959	0.0144	-5.33415	22	22	22	49.4	49.4	49.4	54.358	323.31	181030000	237	17514000	16737000	17240000	19131000	40364000	16739000	34805000	17595000	Q9STF2	Q9STF2	739
AT5G14590	Isocitrate dehydrogenase [NADP], chloroplastic/mitochondrial		19.0496	18.8195	18.9045	19.6116	18.756	19.3793	19.2395	18.9509		0.94998	0.0148392	0.949171	0.0654	16	16	15	42.5	42.5	40.4	54.195	175.81	27404000	78	3794400	4011600	6218000	7620500	1315300	1473200	1886400	1084000	Q8LPJ5;A0A1P8ASL1;Q9SLK0	Q8LPJ5	453
AT5G11880	Diaminopimelate decarboxylase 2, chloroplastic	LYSA2	21.2242	15.9927	19.1478	17.314	19.3064	19.3887	16.5292	16.4032		0.728365	0.512816	0.717697	0.363965	14	14	5	37.6	37.6	13.3	54.163	199.89	28315000	55	17895000	282290	4081400	912910	3963400	1179900	0	0	Q94A94	Q94A94	510
ATCG00480	ATP synthase subunit beta, chloroplastic	atpB	21.1722	20.4209	19.9243	20.0073	19.6254	19.0074	19.7615	19.5933	+	0.0367776	0.884259	0.0387042	2.67506	21	21	20	53.2	53.2	51	53.933	323.31	139650000	240	21584000	13316000	10831000	12279000	3915400	1428400	4553300	2094700	P19366	P19366	267
AT3G57610	Adenylosuccinate synthetase, chloroplastic	PURA	22.217	20.3691	21.8384	21.0577	20.8993	20.8021	16.2551	16.4222		0.0885256	2.77586	0.0721758	2.03113	13	13	13	33.3	33.3	33.3	52.964	323.31	84118000	85	26522000	6670100	27060000	16546000	4640100	2680200	0	0	Q96529	Q96529	535
ATCG00490	Ribulose bisphosphate carboxylase large chain	rbcL	24.1486	22.8223	23.1145	23.1309	20.8861	20.2432	20.3262	19.9589	+	0.000150128	2.95049	0.00666667	8.44869	24	24	23	53.4	53.4	53.4	52.954	323.31	749480000	408	157020000	65474000	85939000	96026000	8992900	4224900	6543800	3719100	O03042;P93292	O03042	199
AT5G19540		At5g19540	16.2964	16.0219	16.1271	14.7924	17.0141	18.3592	18.8423	18.1283	+	0.00457699	-2.27654	0.0190588	-4.39826	5	5	5	15.4	15.4	15.4	52.843	55.604	3807100	20	515840	238750	422570	249850	767420	393100	860250	359300	Q949W7	Q949W7	506
AT2G44350	Citrate synthase 4, mitochondrial	CSY4	18.0936	17.5454	17.8605	17.4192	17.22	16.3737	16.201	15.9053	+	0.00659673	1.3047	0.0189744	4.06719	5	5	5	11.2	11.2	11.2	52.782	43.446	4457000	20	1550200	730150	1435800	740920	0	0	0	0	P20115	P20115	268
AT4G34350	4-hydroxy-3-methylbut-2-enyl diphosphate reductase, chloroplastic	ISPH	21.2693	18.1636	19.9148	18.337	19.5249	18.7254	17.0399	17.2631		0.222301	1.28287	0.190276	1.36137	17	17	17	44	44	44	52.78	207.5	34551000	60	19316000	1387800	8751900	2299600	1988300	807950	0	0	Q94B35	Q94B35	514
AT2G21370		XK-1	19.2926	18.9217	19.5619	19.217	18.8062	18.0873	17.851	16.8678	+	0.0188052	1.34523	0.0288276	3.19131	11	11	11	33.5	33.5	33.5	52.467	134.2	21606000	44	3483900	4202000	6425400	5193900	1125200	551250	624840	0	Q8L794;A0A1P8AX79;A0A1P8AXD5	Q8L794;A0A1P8AX79;A0A1P8AXD5	438
AT3G04650		F7O18.13	19.1784	19.0283	19.0684	18.9883	15.9184	16.2299	16.5815	15.6326	+	7.33059e-06	2.97527	0	14.2953	9	9	9	23.3	23.3	23.3	52.362	100.18	13254000	23	3801300	2472300	2561700	4322600	0	0	96453	0	Q9SR09	Q9SR09	730
AT5G16290	Acetolactate synthase small subunit 1, chloroplastic	VAT1	19.1089	17.7534	18.3883	15.2706	17.3666	16.1596	16.6719	16.3862		0.303177	0.984208	0.272248	1.126	4	4	4	11.1	11.1	11.1	52.33	32.858	5090300	14	2186600	706230	1429800	549120	148210	70335	0	0	Q9FFF4	Q9FFF4	556
AT3G09580		F11F8_15	20.356	20.1205	20.2412	20.2598	21.0693	20.4824	20.9174	20.4686	+	0.0222354	-0.490036	0.0287742	-3.05964	18	18	18	52.6	52.6	52.6	52.258	323.31	97486000	150	12870000	14020000	15487000	20739000	12536000	5124000	10731000	5978700	Q9SF45;Q9SIC9	Q9SF45	701
AT5G43780	ATP sulfurylase 4, chloroplastic	APS4	19.2203	18.8834	19.0378	18.9483	18.9293	18.1099	18.8451	16.6016		0.14874	0.90094	0.118357	1.6563	11	6	5	24.3	13.2	11.3	52.125	44.097	14534000	33	2727300	3377400	2966500	3238900	812490	262470	1019800	129000	Q9S7D8	Q9S7D8	683
AT1G08550	Violaxanthin de-epoxidase, chloroplastic	VDE1	21.7762	19.6888	20.4093	19.8811	22.2681	21.447	20.1975	19.4665		0.623036	-0.405903	0.598803	-0.51794	17	17	17	40	40	40	52.017	323.31	108380000	150	27810000	8981900	14782000	11303000	21502000	10374000	5279600	2482700	Q39249	Q39249	375
AT2G39730	Ribulose bisphosphate carboxylase/oxygenase activase, chloroplastic	RCA	26.2818	26.8967	26.8948	26.7843	25.1607	25.2531	25.5273	24.976	+	0.000206964	1.4851	0.005	7.97545	29	29	29	75.7	75.7	75.7	51.981	323.31	8699900000	2898	1123700000	1928900000	2047200000	2285700000	323860000	247310000	451920000	214830000	P10896;F4IVZ7	P10896;F4IVZ7	263
AT5G62790	1-deoxy-D-xylulose 5-phosphate reductoisomerase, chloroplastic	DXR	21.3623	21.0122	21.2941	21.3861	19.9683	20.3927	20.1417	20.2523	+	0.000131558	1.07491	0.0075	8.65024	21	21	21	51.8	51.8	51.8	51.963	323.31	224370000	256	36421000	40793000	51779000	67415000	7325000	6731300	8147000	5754900	Q9XFS9;F4K7T6	Q9XFS9;F4K7T6	760
ATCG00280	Photosystem II CP43 reaction center protein	psbC	23.6073	25.0354	24.5237	24.8552	25.2265	26.794	27.2197	27.2567	+	0.0101553	-2.11888	0.0233333	-3.69443	14	14	14	34	34	34	51.867	323.31	2751300000	840	85242000	264410000	201160000	276740000	156860000	386210000	711180000	488090000	P56778	P56778	324
AT1G74470	Geranylgeranyl diphosphate reductase, chloroplastic	CHLP	23.3758	21.5705	22.2379	20.998	24.2826	23.1027	22.0219	17.9592		0.893899	0.203944	0.891326	0.139132	23	23	23	50.5	50.5	50.5	51.837	323.31	630980000	488	182770000	52282000	91538000	41489000	169740000	57558000	34090000	1515700	Q9CA67	Q9CA67	552
AT4G20360	Elongation factor Tu, chloroplastic	TUFA	25.682	25.65	25.7462	25.4937	25.1994	24.3293	24.2645	23.8615	+	0.00515915	1.22929	0.018	4.28818	22	22	21	62.6	62.6	59.5	51.63	323.31	2139500000	995	433480000	393030000	483660000	472850000	142990000	59187000	96384000	46987000	P17745	P17745	266
AT3G22890	ATP sulfurylase 1, chloroplastic	APS1	21.2017	21.1358	21.5948	21.6832	20.7693	20.7072	20.5845	19.6558	+	0.0162664	0.974671	0.0327843	3.30695	18	18	11	52.7	52.7	38.7	51.458	323.31	169910000	186	27731000	29157000	41974000	47580000	9210500	4492900	7416900	2196500	Q9LIK9	Q9LIK9	608
AT4G30950	Omega-6 fatty acid desaturase, chloroplastic	FAD6	18.1324	19.722	19.0618	19.2016	17.7373	15.457	18.4933	17.3402		0.0503195	1.77251	0.050026	2.44222	7	7	7	15.6	15.6	15.6	51.225	49.317	15780000	28	470860	5157900	3104200	5302000	183970	209930	1117000	233970	P46312	P46312	300
AT3G01060		At3g01060	20.5552	20.3344	20.4874	20.3415	20.8571	21.1401	21.393	21.1519	+	0.00119016	-0.705948	0.01	-5.76321	21	21	21	46.2	46.2	46.2	51.024	295.6	107620000	121	16101000	14895000	19188000	22554000	7058600	6121200	15193000	6507400	Q8RWI4;F4IYD5;F4IYD7	Q8RWI4;F4IYD5;F4IYD7	458
AT2G22250	Bifunctional aspartate aminotransferase and glutamate/aspartate-prephenate aminotransferase	PAT	16.8626	20.0855	20.2084	20.348	16.8952	18.7194	19.4074	19.3954		0.480912	0.771756	0.450356	0.751263	15	15	15	42.1	42.1	42.1	50.999	190.61	48714000	74	0	10747000	14306000	18452000	0	843900	2923900	1440900	Q9SIE1	Q9SIE1	710
AT5G36170	Peptide chain release factor PrfB1, chloroplastic	PRFB1;HCF109	20.2062	18.1054	18.8058	15.8776	16.7483	16.8498	17.254	16.4565		0.172424	1.4216	0.134136	1.5487	10	10	10	27.2	27.2	27.2	50.976	97.981	12095000	25	7681200	1004700	2750900	300160	109300	249030	0	0	Q9LVY0;A0A1P8BGW0;F4K2X9	Q9LVY0;A0A1P8BGW0;F4K2X9	643
AT5G54810	Tryptophan synthase beta chain 1, chloroplastic	TSB1	21.0722	21.0265	21.4338	21.318	20.1682	20.9929	20.9336	20.9272		0.0821502	0.457181	0.0675506	2.08513	12	12	5	30.6	30.6	14.7	50.925	323.31	115590000	123	15841000	17377000	30424000	30659000	3792000	5607500	7036100	4852500	P14671	P14671	264
AT5G22620	Probable 2-carboxy-D-arabinitol-1-phosphatase	At5g22620	19.8511	17.4812	18.6921	18.0842	17.9961	17.1991	16.9558	17.2983		0.0797176	1.16481	0.0657273	2.10686	9	9	9	27.6	27.6	27.6	50.805	67.674	9628500	31	4306400	657130	2114900	1854800	452490	0	242810	0	F4K9Y6;A0A1P8BB43;Q9FNJ9	F4K9Y6;A0A1P8BB43;Q9FNJ9	190
AT2G36250	Cell division protein FtsZ homolog 2-1, chloroplastic	FTSZ2-1	20.7474	19.3136	19.8373	19.4037	20.4591	19.5472	19.1063	18.0648		0.406894	0.531147	0.389719	0.891692	12	8	8	36.6	23.2	23.2	50.721	150.02	38230000	88	11601000	4183700	7998700	6655000	4223400	1726300	1515300	326210	O82533;A0A1P8AXD8	O82533;A0A1P8AXD8	255
AT1G62180	5-adenylylsulfate reductase 2, chloroplastic	2022-04-02	18.8126	18.7701	19.1533	18.9985	18.148	15.3392	17.5746	16.6115	+	0.0175458	2.01528	0.0304	3.24638	9	9	7	31.7	31.7	26.7	50.655	145.54	9705100	20	4546600	715460	2243800	1419000	780370	0	0	0	P92981;F4HX50	P92981;F4HX50	337
AT1G08490	Cysteine desulfurase 1, chloroplastic	NFS2	19.8734	20.0759	20.3936	20.5793	18.5266	20.0253	19.2448	18.9312	+	0.0253223	1.0486	0.0291077	2.9588	8	8	8	23.3	23.3	23.3	50.485	110.07	32681000	50	3525900	7452400	7755100	9392700	542400	1717800	1717000	578000	Q93WX6	Q93WX6	489
AT1G32200	Glycerol-3-phosphate acyltransferase, chloroplastic	ATS1	20.964	21.0507	21.341	21.2894	18.1399	16.8146	17.0956	16.572	+	2.99141e-05	4.00575	0	11.2216	15	15	15	49.5	49.5	49.5	50.421	323.31	65866000	85	11928000	14437000	18682000	18348000	0	802230	1141300	527300	Q43307	Q43307	385
AT5G46290	3-oxoacyl-[acyl-carrier-protein] synthase I, chloroplastic	KAS1;KAS I	22.8404	19.4253	20.7478	19.6429	21.4865	20.8239	17.8214	16.6722		0.335837	1.46312	0.30571	1.04605	11	11	11	36.2	36.2	36.2	50.413	278.25	86488000	69	52919000	3434300	11342000	6076800	8816900	3608000	291290	0	P52410;F4KHF4	P52410;F4KHF4	309
AT4G33680	LL-diaminopimelate aminotransferase, chloroplastic	DAP	20.5793	21.6861	22.1397	22.185	17.0001	20.7759	20.761	20.5916		0.111562	1.86539	0.0908077	1.86427	18	18	18	54.9	54.9	54.9	50.396	323.31	255440000	226	17589000	49314000	77488000	84712000	851530	7484600	12086000	5918700	Q93ZN9	Q93ZN9	497
AT5G63570	Glutamate-1-semialdehyde 2,1-aminomutase 1, chloroplastic	GSA1	21.9631	22.5405	22.9427	22.8075	21.1834	22.2641	22.2479	22.249		0.144701	0.577353	0.115673	1.67627	14	5	5	50.6	18.4	18.4	50.369	202.9	175690000	82	18137000	30018000	42598000	47898000	6375000	8302300	13498000	8858600	P42799;A0A1P8BGJ8	P42799;A0A1P8BGJ8	296
AT3G52750	Cell division protein FtsZ homolog 2-2, chloroplastic	FTSZ2-2	20.7686	20.4767	20.6539	20.6269	20.6371	20.0773	20.4853	20.0247		0.0919086	0.325438	0.0763871	2.00405	12	12	8	32.1	32.1	18.6	50.317	323.31	73712000	147	13691000	12311000	12837000	16918000	7590900	2492200	5504900	2366700	Q9LXJ0;A0A1I9LSJ8	Q9LXJ0;A0A1I9LSJ8	648
AT1G80380	D-glycerate 3-kinase, chloroplastic	At1g80380;GLYK	15.4481	20.3748	18.8106	19.5934	16.9516	16.3089	20.9486	21.0498		0.882185	-0.258	0.886545	-0.154628	10	10	10	27.3	27.3	27.3	50.259	220.1	33270000	53	204760	10105000	2774100	6937100	0	147080	7364900	5737300	F4HS63;Q944I4;A0A1P8AMB3;A0A1P8AMB5;C0Z2X8	F4HS63;Q944I4;A0A1P8AMB3;A0A1P8AMB5;C0Z2X8	128
AT2G28800	Inner membrane protein ALBINO3, chloroplastic	ALB3	21.3466	21.3232	21.3841	20.9882	21.9952	22.2444	22.5443	22.0787	+	0.000753297	-0.955188	0.0114286	-6.28776	4	4	4	14.3	14.3	14.3	50.245	323.31	111130000	100	15740000	14011000	16826000	17626000	13604000	9096300	17394000	6352000	Q8LBP4;F4IJM1;B3H4X4	Q8LBP4;F4IJM1;B3H4X4	147
AT3G04550	Rubisco accumulation factor 2, chloroplastic	RAF2	20.9732	21.0092	21.152	21.1986	18.6781	16.6813	17.7128	17.2771	+	0.000172245	3.49596	0.00545455	8.24325	13	13	13	35.2	35.2	35.2	50.199	170.55	72335000	93	14699000	13567000	16214000	24823000	1601100	319440	773880	337970	Q9SR19	Q9SR19	731
AT3G48730	Glutamate-1-semialdehyde 2,1-aminomutase 2, chloroplastic	GSA2	22.0552	23.1768	23.5662	23.5755	20.951	22.3295	22.5532	22.4982		0.101317	1.01045	0.0815918	1.93374	18	18	9	55.9	55.9	23.5	50.141	323.31	621910000	362	44520000	121820000	173990000	203730000	10212000	19214000	26747000	21678000	Q42522	Q42522	380
AT5G55070	Dihydrolipoyllysine-residue succinyltransferase component of 2-oxoglutarate dehydrogenase complex 1, mitochondrial		19.3261	19.0247	19.2872	19.0832	17.5499	17.5118	17.8259	17.8025	+	9.8416e-06	1.50777	0	13.5925	5	5	1	14.2	14.2	3.4	50.133	44.24	9017100	23	2335600	2466600	2512400	1702500	0	0	0	0	Q9FLQ4	Q9FLQ4	574
AT3G12780	Phosphoglycerate kinase 1, chloroplastic	PGK1	25.9952	26.0016	26.4176	26.3432	24.8317	25.4017	24.9049	25.3039	+	0.00098412	1.07883	0.0104348	5.97705	33	33	18	77.3	77.3	46.2	50.111	323.31	6474700000	1408	1002100000	1060000000	1500000000	1702200000	257140000	282400000	351430000	274920000	Q9LD57	Q9LD57	598
AT3G18500	Carbon catabolite repressor protein 4 homolog 3	At3g18500;CCR4-3	17.9181	18.587	18.5547	18.708	17.3231	17.2372	16.488	16.1562	+	0.00276109	1.64084	0.0177778	4.88184	9	9	9	26.7	26.7	26.7	49.984	138.88	12985000	31	1033900	3211700	4154800	4322100	0	96435	68863	96942	A0A1I9LNC7;F4J8R6;Q9LS39	A0A1I9LNC7;F4J8R6;Q9LS39	6
AT1G56190	Phosphoglycerate kinase 2, chloroplastic;Phosphoglycerate kinase	At1g56190	22.6074	23.0131	23.392	23.2316	22.1101	22.6297	22.3659	22.4881	+	0.0170205	0.662578	0.030963	3.27064	27	12	12	67.8	40	40	49.938	314.78	386190000	225	48774000	57583000	106770000	100340000	14778000	14082000	19148000	16993000	P50318;F4I3L1;Q9SAJ4	P50318;F4I3L1	140
AT1G26090	Uncharacterized protein At1g26090, chloroplastic		16.7181	17.6607	17.6968	18.0633	16.7044	15.8997	15.8244	17.5394		0.079228	1.04273	0.0664828	2.11132	9	9	9	20.7	20.7	20.7	49.908	60.969	6630100	24	0	1342700	1511800	3411500	0	0	140210	223960	Q6DYE4	Q6DYE4	406
AT4G31990	Aspartate aminotransferase;Aspartate aminotransferase, chloroplastic	ASP5	18.6878	22.5352	22.3557	22.6347	17.1028	20.9623	21.5274	21.5775		0.41407	1.26087	0.390841	0.877294	25	25	24	73.2	73.2	71.2	49.324	323.31	388030000	277	3743700	106310000	79299000	138180000	0	11029000	28546000	20924000	F4JTH0;P46248;B9DG21	F4JTH0;P46248;B9DG21	177
AT3G58140	Phenylalanine--tRNA ligase, chloroplastic/mitochondrial		16.5973	21.1634	19.9996	20.7968	17.8957	17.5082	20.3709	20.2461		0.640162	0.634023	0.61366	0.492058	13	13	13	33.3	33.3	33.3	49.251	323.31	63280000	92	247480	22138000	10668000	20668000	0	486140	5818100	3253800	Q94K73	Q94K73	525
AT5G66470		K1F13.13	19.565	18.9817	19.0905	19.5224	18.2611	17.8796	17.9554	16.7443	+	0.00487319	1.57978	0.0185143	4.3404	10	10	10	26	26	26	48.931	67.475	15872000	38	4086000	2386800	3223000	5260800	437470	109710	368260	0	Q8VZ74	Q8VZ74	474
AT5G16620	Protein TIC 40, chloroplastic	TIC40	20.0409	20.291	20.0726	20.1631	20.3611	20.0958	20.2048	20.1308		0.514839	-0.0562439	0.479307	-0.69195	14	14	14	45.6	45.6	45.6	48.903	210.27	72796000	106	11040000	14863000	14862000	14290000	5237200	2978300	6552200	2807200	Q9FMD5	Q9FMD5	577
AT1G80600	Acetylornithine aminotransferase, chloroplastic/mitochondrial	WIN1	16.2331	20.7371	17.9214	20.1393	17.2005	16.4154	19.7894	19.9086		0.764341	0.429252	0.761452	0.313739	14	14	14	46.8	46.8	46.8	48.826	290.63	46250000	70	0	21242000	1536700	15607000	0	46200	5549300	2269200	Q9M8M7	Q9M8M7	675
AT2G43235			17.5281	17.594	17.4696	16.7369	17.5707	16.4951	16.5842	15.468		0.14127	0.802663	0.115741	1.69366	5	5	5	12.1	12.1	12.1	48.651	38.39	3195400	13	544550	657240	1454000	539640	0	0	0	0	Q56Y19	Q56Y19	395
AT2G33150	3-ketoacyl-CoA thiolase 2, peroxisomal	PED1	20.2421	19.9065	20.3066	20.0169	19.7387	19.1496	19.0089	16.1134		0.095513	1.61538	0.078375	1.9763	11	11	11	39	39	39	48.578	323.31	57790000	101	11927000	10568000	12945000	16382000	2917900	1221900	1616500	211290	Q56WD9	Q56WD9	391
AT1G73110			16.142	20.6792	19.9215	20.4129	16.6435	17.2387	19.8562	19.5053		0.490057	0.977944	0.455514	0.735004	17	17	17	53	53	53	48.325	323.31	45345000	88	0	13076000	9198600	15019000	0	283210	3496000	1965500	Q9AST9;A0A1P8ATD8	Q9AST9;A0A1P8ATD8	537
AT5G58330	Malate dehydrogenase	At5g58330	21.6573	21.8872	22.4233	22.8071	21.1391	21.7509	21.1856	20.9501	+	0.0238694	0.9373	0.027875	3.00449	13	13	13	37.5	37.5	37.5	48.316	323.31	214400000	188	25381000	34089000	49490000	76423000	6928600	8043100	7918100	6129900	Q8H1E2;F4KEX3	Q8H1E2;F4KEX3	431
AT2G35660		CTF2A	18.7044	19.4109	18.8128	18.6206	19.1527	19.7637	20.5858	20.3121	+	0.0263041	-1.06639	0.0286471	-2.9295	9	9	6	27.8	27.8	19.1	48.314	79.108	20647000	43	507270	3003800	1962400	2051700	1908300	1456800	6276300	3480900	Q9ZQN9;F4IKT4	Q9ZQN9;F4IKT4	772
AT5G28500	Rubisco accumulation factor 1, chloroplastic	RAF1	21.1158	15.4562	20.5754	17.5515	17.4009	16.1925	16.9013	16.2836		0.19529	1.98015	0.162767	1.45733	13	13	13	38	38	38	48.236	147.08	25019000	49	12603000	363610	9961400	1417200	506420	167310	0	0	Q9LKR8	Q9LKR8	616
AT5G66120	3-dehydroquinate synthase, chloroplastic	DHQS	16.2571	20.4006	19.3463	20.2132	17.148	15.5395	20.0705	19.9067		0.56585	0.888147	0.531766	0.607397	17	17	17	48.6	48.6	48.6	48.064	323.31	53165000	84	0	18336000	6543500	19354000	0	221670	5554000	3156200	Q8VYV7	Q8VYV7	471
AT3G01480	Peptidyl-prolyl cis-trans isomerase CYP38, chloroplastic	CYP38	16.3141	17.7385	16.2766	18.3944	16.1446	16.6231	20.062	20.1525		0.409814	-1.06466	0.388058	-0.88581	8	8	8	27.2	27.2	27.2	47.981	104.94	9772600	27	0	1248300	318410	454020	0	146920	4475600	3129300	Q9SSA5	Q9SSA5	738
AT1G80770		PDE318	15.8815	17.1895	17.0469	17.0156	17.6353	15.7366	17.1916	15.6355		0.70621	0.233632	0.703602	0.395419	4	4	4	11.9	11.9	11.9	47.806	25.742	1751400	9	0	664960	643420	443070	0	0	0	0	A0A1P8AP60;A0A1P8AP55;Q8L7Q9;F4HU14;A0A1P8APB2;A0A1P8AP72	A0A1P8AP60;A0A1P8AP55;Q8L7Q9;F4HU14;A0A1P8APB2;A0A1P8AP72	21
AT1G79050	DNA repair protein recA homolog 1, chloroplastic	RECA;At1g79050	18.2403	17.9749	17.7098	17.9376	18.3279	18.0227	18.335	18.213		0.0951578	-0.258985	0.0792	-1.97898	6	6	6	19.6	19.6	19.6	47.733	54.815	8689600	32	1884400	1437600	1859300	1639300	641130	331330	550860	345660	Q39199;A8MQK1	Q39199;A8MQK1	374
AT5G13420		T22N19_70	20.7055	20.3954	20.8464	20.8971	20.8407	21.3503	21.2703	21.3094	+	0.0257966	-0.48156	0.0295152	-2.9445	17	17	17	52.3	52.3	52.3	47.698	323.31	86884000	118	8450900	10298000	16337000	23829000	5842800	5947300	10388000	5790800	Q9LYR4	Q9LYR4	656
AT1G42970	Glyceraldehyde-3-phosphate dehydrogenase GAPB, chloroplastic	GAPB	23.9593	26.0846	26.4193	26.2652	21.7641	24.9657	25.0351	25.322		0.215766	1.41036	0.18577	1.38357	25	25	21	64.4	64.4	54.6	47.659	323.31	4117400000	822	174690000	902230000	1188100000	1159300000	27779000	157060000	239620000	221710000	P25857	P25857	277
AT3G56940	Magnesium-protoporphyrin IX monomethyl ester [oxidative] cyclase, chloroplastic	CRD1	19.5593	22.947	21.4865	22.1715	19.5422	21.3972	22.9297	22.5632		0.951318	-0.066946	0.945824	-0.0636478	19	19	19	48.9	48.9	48.9	47.63	323.31	214230000	154	4690000	70788000	23665000	45595000	2131900	5910500	40705000	20746000	Q9M591;F4J0U9	Q9M591;F4J0U9	671
AT3G51840	Acyl-coenzyme A oxidase 4, peroxisomal	ACX4	17.7856	18.0608	18.1115	17.8843	17.4901	15.6437	16.463	17.8918		0.0784322	1.08842	0.0657674	2.11863	8	8	8	27.8	27.8	27.8	47.556	67.191	6742500	24	637700	1041900	2182600	2250400	276200	95061	152320	106330	Q96329	Q96329	534
AT5G35630	Glutamine synthetase, chloroplastic/mitochondrial	GLN2	26.4624	26.1932	25.903	25.8888	24.375	25.6009	23.9969	25.5868	+	0.0309407	1.22196	0.0365217	2.80546	23	23	23	53.7	53.7	53.7	47.41	323.31	2625500000	632	468900000	457070000	595190000	695650000	73889000	109180000	126990000	95661000	Q43127;F4ID91;Q8LCE1	Q43127	384
AT4G35630	Phosphoserine aminotransferase 1, chloroplastic	PSAT1	16.3905	20.1823	17.0439	18.8259	16.5588	16.5278	20.841	20.8631		0.7114	-0.587022	0.700589	-0.388011	11	11	7	35.3	35.3	24.4	47.359	323.31	30313000	53	0	10976000	659570	5468300	0	0	8196900	5012100	Q96255	Q96255	529
AT2G39670		At2g39670	17.9692	18.403	18.7045	18.6017	16.8345	16.2385	16.0549	16.7294	+	0.000225064	1.95526	0.00461538	7.85566	7	7	7	25	25	25	47.35	104.49	8140300	26	955830	1479300	2813200	2814100	0	0	0	77883	O48815;F4IVY6	O48815;F4IVY6	154
AT1G48850	Chorismate synthase, chloroplastic;Chorismate synthase	EMB1144	21.3331	20.8535	21.1992	21.1438	19.6779	19.3268	19.4185	18.8567	+	9.84007e-05	1.81244	0.01	9.10833	13	13	13	35.8	35.8	35.8	47.317	323.31	75784000	89	16997000	11440000	19811000	22096000	1975400	1018800	1742300	703510	P57720;F4I033;F4I032	P57720;F4I033;F4I032	330
AT1G01090	Pyruvate dehydrogenase E1 component subunit alpha-3, chloroplastic	PDH-E1 ALPHA	16.7607	20.6407	18.4514	20.0095	17.3172	16.2053	20.9971	20.7694		0.926523	0.143323	0.923578	0.0961625	13	13	13	38.8	38.8	38.8	47.173	183.63	44122000	62	0	15382000	1921900	10965000	0	0	9805900	6046500	O24457	O24457	218
AT3G27740	Carbamoyl-phosphate synthase small chain, chloroplastic	CARA	20.433	19.9647	20.3429	19.8522	19.6701	19.412	19.5531	18.8062	+	0.0163696	0.787833	0.0321538	3.30187	16	16	16	44.2	44.2	44.2	47.058	258.57	52164000	94	11499000	10528000	13018000	8840400	2838000	1811800	2646200	982630	Q9LVW7;A8MRD8	Q9LVW7;A8MRD8	642
AT1G60990		At1g60990	17.2226	17.9199	18.3705	18.4292	17.0423	16.9907	16.6115	16.9458	+	0.0102517	1.08795	0.0257674	3.68646	4	4	4	16.9	16.9	16.9	47.008	94.155	5277800	15	507510	880780	2180800	1583500	0	125090	0	0	Q681Y3	Q681Y3	403
AT1G53280	Protein DJ-1 homolog B	DJ1B	16.3538	20.0985	20.2466	20.1346	15.9068	16.4601	16.3114	16.2928	+	0.0213519	2.9656	0.0292459	3.09132	10	10	10	33.1	33.1	33.1	46.99	85.187	16858000	29	83050	4262200	5128100	5856200	256330	261040	667470	343320	Q9MAH3;A0A1P8AUR1	Q9MAH3;A0A1P8AUR1	678
AT1G72730;AT3G13920	Eukaryotic initiation factor 4A-1;Eukaryotic initiation factor 4A-3	EIF4A1;TIF4A-1;TIF4A-3	20.0177	15.4516	18.2569	17.9882	18.7479	17.4794	15.4995	16.9047		0.530013	0.770705	0.491342	0.666262	6	6	1	15.2	15.2	3.1	46.949	188.73	11225000	24	6718900	470310	1733100	1378300	683420	83998	0	0	F4JEL4;P41376;A8MRZ7;F4JEL5;A0A1I9LSZ7;Q9CAI7	F4JEL4;P41376;A8MRZ7;F4JEL5;A0A1I9LSZ7;Q9CAI7	163
AT5G23120	Photosystem II stability/assembly factor HCF136, chloroplastic	HCF136	15.3722	19.5539	19.081	19.5128	16.3866	15.9712	16.5894	16.5539		0.0964989	2.0047	0.0785567	1.96889	13	13	13	36.9	36.9	36.9	46.913	155.61	27808000	50	0	8848800	6261700	9569400	0	0	0	0	A0A1P8BG37;O82660	A0A1P8BG37;O82660	69
AT3G17810	Dihydropyrimidine dehydrogenase (NADP(+)), chloroplastic	PYD1	16.8945	19.0317	19.827	20.0773	16.9338	16.453	18.3281	16.7334		0.0690316	1.84555	0.0610244	2.21117	7	7	7	25.1	25.1	25.1	46.846	113.95	24675000	46	558420	3678600	7368600	10361000	277290	546130	1274400	610900	Q9LVI9	Q9LVI9	637
AT1G69740	Delta-aminolevulinic acid dehydratase 1, chloroplastic	HEMB1	21.8322	21.4855	21.9426	21.9559	20.3462	20.8276	20.7556	20.7996	+	0.000385602	1.12177	0.008	7.12175	16	16	16	47.7	47.7	47.7	46.69	323.31	241550000	322	41045000	40450000	56445000	73424000	6859300	6231900	10143000	6954100	Q9SFH9	Q9SFH9	702
AT2G17630	Phosphoserine aminotransferase 2, chloroplastic	PSAT2	16.2345	18.557	16.8094	17.9211	17.018	15.5872	18.2588	15.9203		0.42547	0.684425	0.396227	0.854802	9	5	5	26.3	15.2	15.2	46.633	36.757	4048900	15	0	1295900	420910	1727700	0	0	604390	0	Q9SHP0	Q9SHP0	706
AT2G37860		LCD1	16.0187	19.0473	18.895	18.9083	17.5738	16.423	19.0373	18.9174		0.818965	0.229417	0.809678	0.239128	6	6	6	18.1	18.1	18.1	46.629	41.334	9928300	21	533040	1790600	2766500	2647400	0	200760	1318300	671690	B9DFK5;Q9FGP9	B9DFK5	96
AT1G50450		At1g50450	21.3711	21.1701	21.0567	21.1008	22.3222	22.1697	22.5108	22.4676	+	2.6345e-05	-1.19287	0	-11.4716	11	11	11	34.3	34.3	34.3	46.559	159.1	111300000	106	11982000	7997600	16391000	14212000	16980000	11139000	20467000	12132000	Q94BZ0	Q94BZ0	516
AT5G17990	Anthranilate phosphoribosyltransferase, chloroplastic	PAT1	16.022	18.558	17.4608	18.4831	17.5554	14.8883	16.1648	16.304		0.13188	1.40287	0.108491	1.74345	4	4	4	11.5	11.5	11.5	46.52	32.588	4043400	10	0	815470	419070	2498300	0	0	310530	0	Q02166	Q02166	343
AT3G52880	Probable monodehydroascorbate reductase, cytoplasmic isoform 3	MDAR1	18.0985	17.8281	18.4051	18.4672	17.1401	17.7191	16.6763	15.941	+	0.016509	1.33059	0.0315472	3.29507	10	10	10	31.1	31.1	31.1	46.487	84.505	9229100	32	1328900	852910	2748500	3519300	0	303680	113680	362170	Q9LFA3;F4J849	Q9LFA3;F4J849	603
AT1G04420		At1g04420	21.2611	21.8387	22.2925	22.429	18.5159	20.4767	20.3076	20.1881	+	0.00748784	2.08325	0.02	3.95578	18	18	18	57	57	57	46.427	323.31	188750000	176	20254000	34140000	52434000	66189000	1535200	4226800	5708900	4262000	Q8VZ23	Q8VZ23	472
AT1G11860	Aminomethyltransferase, mitochondrial	GDCST	16.1732	22.5906	21.7105	22.2928	17.6166	15.9329	20.3117	19.5468		0.243513	2.33978	0.2128	1.29315	16	16	16	42.6	42.6	42.6	46.352	323.31	136150000	118	624220	49299000	28409000	51210000	0	475870	4136500	1992800	A0A2H1ZEA9;O65396	A0A2H1ZEA9;O65396	74
AT4G18480	Magnesium-chelatase subunit ChlI-1, chloroplastic	CHLI1	15.6684	22.7249	21.55	22.5178	17.1739	18.6149	21.4419	21.2081		0.626808	1.00556	0.599089	0.512206	19	19	11	44.3	44.3	24.3	46.269	323.31	228700000	164	659010	77997000	33572000	85306000	98465	1397000	19320000	9705100	P16127	P16127	265
AT5G45930	Magnesium-chelatase subunit ChlI-2, chloroplastic	CHLI2	15.594	19.651	18.873	19.6206	15.6211	16.7285	19.4378	17.588		0.418602	1.09081	0.391171	0.868299	15	7	7	40.7	16.7	16.7	46.097	137.37	12345000	31	0	3608400	2736300	4385600	0	126640	1136800	350950	Q5XF33	Q5XF33	401
AT1G31180	3-isopropylmalate dehydrogenase 1, chloroplastic	IMDH1	19.8874	20.073	20.4886	20.5336	20.5306	20.6366	20.5955	20.9863		0.0573143	-0.44161	0.0549367	-2.34673	11	5	5	40.8	19.8	19.8	45.77	153.88	30626000	49	2455500	4131700	6224300	8535200	2778800	2649700	1941100	1909800	A0A1P8AUM8;Q9SA14	A0A1P8AUM8;Q9SA14	31
AT1G51110	Probable plastid-lipid-associated protein 12, chloroplastic	PAP12	15.8816	19.8818	18.0541	18.689	17.4181	17.4105	21.4943	21.8705		0.377576	-1.42172	0.358436	-0.952597	9	9	9	26.2	26.2	26.2	45.765	130.63	24492000	30	0	4225400	753260	1283700	0	0	10094000	8136000	Q8LAP6	Q8LAP6	445
AT1G65930	Cytosolic isocitrate dehydrogenase [NADP]	CICDH	18.985	18.7267	18.9449	18.6203	16.2842	16.2888	19.0268	17.5434		0.0584295	1.53344	0.05645	2.33264	7	6	6	20.7	18.3	18.3	45.746	50.339	9675900	26	912310	860040	3363000	3576900	233860	135350	426510	0	Q9SRZ6	Q9SRZ6	736
AT1G77490	L-ascorbate peroxidase T, chloroplastic	APXT	19.2917	19.7253	18.9399	19.2236	21.1291	20.3663	21.2156	21.1132	+	0.000636707	-1.66093	0.0126316	-6.48949	15	15	13	39.9	39.9	36.3	45.643	282.6	67968000	133	2622200	6840600	2708200	3327600	8718500	3411000	8887500	5275800	A0A1P8APU0;Q42593;Q9SI17;Q9SI16	A0A1P8APU0;Q42593	23
AT1G56050	Obg-like ATPase 1	At1g56050	20.3245	19.9101	20.2486	19.7871	18.9846	18.3934	18.435	16.9186	+	0.00644798	1.88471	0.0194737	4.08742	13	13	13	41.3	41.3	41.3	45.628	323.31	51719000	76	13109000	9069500	14072000	11056000	1814700	1009600	1587800	0	F4I3J0	F4I3J0	139
AT4G33470	Histone deacetylase 14	HDA14	18.0986	18.7895	19.3186	19.472	17.6707	16.5793	16.7693	17.2277	+	0.00331252	1.85794	0.015	4.70397	8	8	8	28.6	28.6	28.6	45.576	86.138	11716000	27	632990	1846200	4166200	5070900	0	0	0	0	Q941D6	Q941D6	502
ATCG01110	NAD(P)H-quinone oxidoreductase subunit H, chloroplastic	ndhH	15.2343	21.3106	20.694	21.1576	16.7543	21.5188	23.5667	22.8869		0.483545	-1.58253	0.450422	-0.746559	14	14	14	38.9	38.9	38.9	45.502	206.48	106080000	96	186820	14387000	6452000	12494000	0	7989900	47608000	16965000	P56753	P56753	315
AT2G20420	Succinyl-CoA ligase [ADP-forming] subunit beta, mitochondrial		17.0944	18.1785	18.5829	19.3103	16.9967	15.9221	17.5231	17.9396		0.108947	1.19615	0.0889412	1.88138	9	9	9	31.1	31.1	31.1	45.345	75.934	10034000	23	0	932650	2952700	5273300	0	0	341850	533850	O82662	O82662	256
AT2G25840		OVA4	15.9189	19.8285	17.4366	18.6048	17.4417	15.9511	20.0124	19.8298		0.788185	-0.361546	0.782526	-0.280951	8	8	8	25	25	25	45.3	78.345	16632000	28	0	7104000	961630	3192500	0	0	3426000	1948100	Q8RXE9;F4ISP4;F4ISP6;A0A1P8AY21	Q8RXE9;F4ISP4;F4ISP6;A0A1P8AY21	152
AT3G54050	Fructose-1,6-bisphosphatase, chloroplastic	FBP	24.2134	21.5729	23.4811	21.8645	22.4682	22.7377	20.3027	19.1398		0.182195	1.62091	0.144605	1.50835	17	17	17	43.4	43.4	43.4	45.161	323.31	489090000	279	202020000	36406000	143290000	52835000	25063000	22368000	5207600	1470500	P25851	P25851	275
AT5G30510		RPS1	23.372	23.0403	23.3458	23.4694	22.2334	22.4466	22.4966	22.414	+	0.00016144	0.909223	0.006	8.33955	16	16	16	50.5	50.5	50.5	45.11	323.31	600220000	286	102520000	98164000	129060000	170200000	25413000	19694000	32833000	20778000	Q93VC7	Q93VC7	484
AT3G29185		At3g29185	20.1255	16.8348	19.244	17.4182	18.6395	18.1206	17.5507	15.6305		0.398079	0.920332	0.379522	0.90964	13	13	13	44.2	44.2	44.2	44.676	186.51	20831000	57	9022400	562660	8497500	1218200	1089300	441290	0	0	F4J1U2;F4J2Z0	F4J1U2;F4J2Z0	156
AT5G44000		At5g44000	17.238	18.4122	18.1303	18.5433	17.4463	18.5237	18.8016	19.1328		0.431538	-0.39513	0.397803	-0.843012	6	6	6	23.1	23.1	23.1	44.61	72.96	8759900	31	0	1661600	1891900	3111900	216900	458250	566780	852660	Q1H5B1	Q1H5B1	356
AT1G30580	Obg-like ATPase 1	T5I8.3	18.5269	18.6663	18.763	18.7095	17.3713	16.0012	16.3908	15.9809	+	0.000508646	2.23034	0.0105882	6.76679	12	12	12	37.6	37.6	37.6	44.471	84.779	13094000	34	1950800	2431800	3590500	4712400	249790	158940	0	0	Q9SA73	Q9SA73	694
AT1G32060	Phosphoribulokinase, chloroplastic		17.8077	24.9182	24.4521	24.8661	17.1646	20.218	23.5484	23.391		0.434312	1.93052	0.398601	0.837663	18	18	18	61.8	61.8	61.8	44.463	323.31	1471400000	539	3186300	420980000	329510000	561080000	0	10866000	79529000	61670000	P25697	P25697	274
AT3G57050	Cystathionine beta-lyase, chloroplastic	CBL	19.6834	19.4358	19.6353	19.7647	19.4561	20.0309	20.1437	20.2483		0.124085	-0.339981	0.104571	-1.78748	10	10	10	34.1	34.1	34.1	44.289	176.65	38657000	73	4860200	5780700	7850500	8254500	1706500	2529300	4229300	3445500	A0A1I9LQK6;P53780;A0A1I9LQK7;F4J244	A0A1I9LQK6;P53780;A0A1I9LQK7;F4J244	9
AT2G13360	Serine--glyoxylate aminotransferase	AGT1	17.4925	21.2093	22.0482	22.3776	16.9207	19.6266	20.0057	20.1145		0.278098	1.61499	0.247433	1.19246	16	16	16	63.6	63.6	63.6	44.207	323.31	139770000	123	1099200	26933000	42957000	59497000	0	1795100	3983600	3269500	Q56YA5	Q56YA5	397
AT5G14200	3-isopropylmalate dehydrogenase 3, chloroplastic;3-isopropylmalate dehydrogenase	IMDH3;IMD1	16.9172	19.5522	20.1415	20.1631	17.4833	20.1268	19.1557	19.9423		0.987152	0.0164361	0.983826	0.0167853	15	10	9	46	32.3	29.6	44.161	210.46	32990000	74	273440	5581800	8698700	10447000	0	3476000	1818400	2695200	Q9FMT1;B9DHH9;F4K5H6	Q9FMT1;B9DHH9;F4K5H6	581
AT3G14210	GDSL esterase/lipase ESM1	ESM1	17.1635	18.5592	18.3218	18.2096	17.6668	20.0778	21.3683	21.1645		0.0682623	-2.00582	0.0617778	-2.21931	9	9	9	27.6	27.6	27.6	44.06	219.26	36688000	61	0	3918000	2176300	3303000	141660	3306200	14858000	8984600	Q9LJG3;A0A1I9LQL1	Q9LJG3;A0A1I9LQL1	609
AT4G13670		PTAC5	19.8296	18.3956	18.6488	18.6261	19.7943	18.5081	18.0835	16.4388		0.415037	0.668864	0.389698	0.875368	13	13	13	43.9	43.9	43.9	44.019	205.76	16042000	42	4219000	1479100	2176300	1789000	5080600	767620	530820	0	A1A6M1;A0A1P8B4I3	A1A6M1;A0A1P8B4I3	80
AT1G48420	Bifunctional D-cysteine desulfhydrase/1-aminocyclopropane-1-carboxylate deaminase, mitochondrial	DCD	15.9858	18.457	17.6754	18.558	16.4673	16.5176	18.784	18.8156		0.980367	0.0229075	0.979519	0.0256514	8	8	8	30.4	30.4	30.4	43.9	112.54	7489500	22	0	988890	556850	3416500	0	0	1346100	1181300	F4HYF3	F4HYF3	134
AT4G35250		F23E12.190	16.7656	16.2045	15.8219	15.2324	18.455	14.9917	18.0193	18.0215		0.16442	-1.36579	0.129586	-1.5834	17	17	17	42.8	42.8	42.8	43.723	323.31	312380000	225	791640	702110	401170	191880	1966100	274630	943080	846450	O65502	O65502	231
AT4G21210	Pyruvate, phosphate dikinase regulatory protein 1, chloroplastic	RP1	18.1523	18.2393	18.1034	18.0378	17.4696	15.6378	17.5154	18.227		0.147833	0.920717	0.118919	1.66074	14	14	14	51.6	51.6	51.6	43.683	323.31	67162000	123	1450900	1587500	1938700	2107000	697850	101340	493640	112360	O49562;Q9MAC9	O49562	222
AT1G03630	Protochlorophyllide reductase C, chloroplastic	POR C;PORC	17.7945	16.8874	14.8005	17.1209	18.6148	16.3825	19.9333	19.3656		0.106077	-1.92323	0.08604	-1.90063	12	11	11	37.3	35.6	35.6	43.625	125.18	15799000	42	788900	381920	155980	723790	792010	310470	2305600	1069400	F4I2F8;O48741	F4I2F8;O48741	137
AT1G80560	3-isopropylmalate dehydrogenase 2, chloroplastic	IMDH2	20.5651	20.9315	21.4698	21.53	19.36	20.743	20.5702	20.6316		0.0913427	0.797922	0.075087	2.00851	15	15	9	53.8	53.8	33.3	43.37	323.31	74359000	103	6271700	12007000	19149000	24668000	1459900	3540800	4176200	3085700	P93832	P93832	340
AT3G01910	Sulfite oxidase	SOX	16.3941	18.2833	18.5567	18.5851	17.2115	16.9633	16.5135	15.9427		0.0717356	1.29706	0.0624578	2.18329	7	7	7	22.6	22.6	22.6	43.329	62.008	8168400	22	243400	1735200	1935400	4010100	0	0	244300	0	Q9S850;F4JBZ5;A8MRF8	Q9S850;F4JBZ5	690
AT1G09340	Chloroplast stem-loop binding protein of 41 kDa b, chloroplastic	CSP41B	15.8049	18.616	17.8624	18.4516	17.518	16.2983	16.2225	16.0629		0.162795	1.1583	0.131474	1.59064	8	8	8	28.5	28.5	28.5	43.266	52.696	10659000	21	357810	3173200	1477500	4046700	0	0	182830	0	A0A1P8ATL2;Q9SA52	A0A1P8ATL2;Q9SA52	30
AT4G28706		At4g28706	15.6973	19.6147	20.2166	20.2302	17.2617	16.8001	18.4618	18.3274		0.332169	1.22697	0.3036	1.0547	11	11	1	38.4	38.4	4.5	43.079	183.73	35150000	62	351580	7663200	11015000	13394000	0	408490	1381800	936430	Q944J2;F4JM17	Q944J2;F4JM17	173
AT4G38970	Probable fructose-bisphosphate aldolase 2, chloroplastic;Fructose-bisphosphate aldolase	FBA2	16.5565	16.6496	15.9647	16.2182	16.9877	16.3444	14.8747	15.8463		0.506369	0.333969	0.470711	0.706507	18	18	10	47.5	47.5	28.1	42.987	323.31	807320000	306	304930	1628900	981610	1236700	168330	0	660100	903340	Q944G9;F4JUJ5	Q944G9;F4JUJ5	503
AT1G12900	Glyceraldehyde-3-phosphate dehydrogenase GAPA2, chloroplastic	GAPA2;GAPA-2	17.9859	18.9761	18.7586	20.0915	17.6091	17.7379	16.895	15.7574	+	0.0209124	1.95317	0.0289333	3.10761	16	12	5	49.6	38.6	18	42.846	196.81	35305000	66	671010	3428300	1752300	6227200	0	218130	440720	283980	Q9LPW0;A0A1P8APR6;F4HNZ6	Q9LPW0;A0A1P8APR6;F4HNZ6	22
AT3G23700		At3g23700	15.9056	19.8411	17.4841	19.2361	16.9064	18.1532	17.1992	18.979		0.77077	0.307263	0.763082	0.304861	6	6	6	24.2	24.2	24.2	42.75	323.31	9268500	21	0	4159100	452910	2738600	0	0	938580	979300	Q9LK47	Q9LK47	613
AT1G49240;AT3G18780	Actin-2;Actin-8	ACT2;ACT8	18.5539	18.6079	18.6167	18.4953	17.8187	15.7389	18.8215	17.4962		0.137874	1.09963	0.113458	1.71128	9	6	4	31.8	22	17.5	41.876	53.31	10105000	25	1622300	2391300	2495400	2033900	535120	231390	539950	255950	Q96292;F4J8V9;Q96293	Q96292;F4J8V9;Q96293	532
AT5G09810	Actin-7	ACT7	19.9988	19.7106	19.7457	19.748	19.9666	20.1881	19.7011	19.9949		0.22672	-0.161914	0.193516	-1.34669	9	9	2	37.7	37.7	7.7	41.735	116.1	38529000	72	7360600	6993600	6155500	7495900	2657000	2146600	3329100	2058900	P53492;A0A1P8AY15;Q8GWA5	P53492	310
AT5G23060	Calcium sensing receptor, chloroplastic	CAS	19.2895	17.9621	17.6647	18.1126	20.7387	20.3612	21.0929	20.845	+	0.000654183	-2.50221	0.012	-6.45667	18	18	18	49.1	49.1	49.1	41.285	323.31	1261300000	641	5235300	1799700	1566500	2535100	9839200	5170200	12644000	7320600	Q9FN48;A0A1P8BCX7	Q9FN48;A0A1P8BCX7	584
AT2G35490	Probable plastid-lipid-associated protein 3, chloroplastic	PAP3	19.6925	23.3543	23.0158	23.626	20.5138	22.7534	24.4786	24.0329		0.696876	-0.522511	0.69825	-0.408802	13	13	13	39.9	39.9	39.9	40.505	323.31	274240000	128	2481800	48363000	37801000	75422000	2798400	13277000	58776000	34932000	O82291	O82291	247
AT5G66190	Ferredoxin--NADP reductase, leaf isozyme 1, chloroplastic	LFNR1;FNR1	15.6109	15.7552	15.8307	15.9145	18.0072	16.2278	17.1535	16.0807		0.0528014	-1.0895	0.0512821	-2.40683	18	18	16	53.1	53.1	49.7	40.326	323.31	3814900000	1013	491470	0	0	162630	1624900	283520	920300	110290	Q9FKW6;F4JZ46	Q9FKW6;F4JZ46	571
AT5G11420;AT5G25460		F15N18_10;At5g25460	18.1851	18.515	18.2255	18.3188	17.2142	15.0329	15.61	17.9488	+	0.0346386	1.85963	0.0374857	2.72009	4	4	4	14.2	14.2	14.2	39.64	36.431	5412600	12	1065900	1480500	1435500	1235100	0	0	195600	0	Q9LYE7;Q94F20	Q9LYE7;Q94F20	655
AT5G14780	Formate dehydrogenase, mitochondrial	FDH1	16.1718	18.9663	19.9445	19.7789	17	16.3093	17.9933	16.3102		0.108217	1.81219	0.0893861	1.88623	11	11	11	30.2	30.2	30.2	39.63	79.932	19574000	26	0	3371100	7279200	8325200	0	136910	461280	0	A0A1P8B9N1;A0A1P8B9L1;Q9S7E4	A0A1P8B9N1;A0A1P8B9L1;Q9S7E4	57
ATCG00270	Photosystem II D2 protein	psbD	21.4285	21.157	20.5823	20.1995	24.1911	22.2724	23.7587	22.8732	+	0.00320205	-2.43197	0.0154839	-4.73678	7	7	7	27.2	27.2	27.2	39.547	323.31	906290000	297	12113000	11883000	7970400	7013000	42376000	7972700	35052000	12955000	P56761	P56761	318
ATCG00020	Photosystem II protein D1	psbA	15.8566	17.2262	16.7315	16.294	18.6394	15.6792	18.6891	15.865		0.464942	-0.691146	0.431228	-0.780177	9	9	9	28	28	28	38.936	323.31	389470000	266	1322800	1865800	1451200	1676600	3942900	0	3614400	0	P83755	P83755	335
AT2G43950	Outer envelope pore protein 37, chloroplastic	OEP37	16.3448	19.2564	18.5627	18.847	17.3172	16.3169	16.4855	16.9533		0.0750134	1.48447	0.0637619	2.1509	6	6	6	29.4	29.4	29.4	38.835	120.06	9165100	23	494550	3320700	1160200	2958900	0	167970	681910	380850	O80565	O80565	237
AT2G38780		At2g38780	17.9764	15.3541	17.3411	16.9729	18.3147	16.1206	17.7652	16.3122		0.789296	-0.217085	0.778233	-0.279431	3	3	3	12.1	12.1	12.1	38.56	66.755	3733600	19	739540	300390	558020	502420	794450	0	589400	47424	A0A1P8AZI2;A0A1P8AZJ3;A0A1P8AZI3;A0A1P8AZI1;A0A1P8AZK2;A0A1P8AZI4;F4ITX5;A0A1P8AZJ2;A0A1P8AZJ4	A0A1P8AZI2;A0A1P8AZJ3;A0A1P8AZI3;A0A1P8AZI1;A0A1P8AZK2;A0A1P8AZI4;F4ITX5;A0A1P8AZJ2;A0A1P8AZJ4	37
AT1G64770	Photosynthetic NDH subunit of subcomplex B 2, chloroplastic	PNSB2;NDF2	15.2378	19.7656	19.3928	19.5221	19.5508	22.1485	22.9478	22.6678	+	0.0457805	-3.34915	0.0444211	-2.51198	14	14	14	51.7	51.7	51.7	38.005	323.31	128490000	166	319230	6879100	6640600	10394000	3783600	18846000	53356000	28272000	Q94AQ8;F4I891;F4I890	Q94AQ8;F4I891;F4I890	512
AT5G47210		At5g47210	18.9823	18.6073	18.5388	18.6626	18.6624	18.4376	18.6431	17.0981		0.254472	0.487446	0.224698	1.25996	8	8	4	24.9	24.9	15.1	37.999	113.64	13181000	44	3107600	2314700	1793300	2957000	1040600	408540	1061300	436740	Q9LVT8	Q9LVT8	641
AT3G63410	2-methyl-6-phytyl-1,4-hydroquinone methyltransferase, chloroplastic	VTE3	16.7333	16.7032	15.1425	14.7803	17.9128	16.9959	16.1075	17.6539		0.0878014	-1.32769	0.0724	-2.03706	13	13	13	45.3	45.3	45.3	37.926	323.31	272450000	232	643440	306200	291880	456040	241520	0	0	0	Q9LY74	Q9LY74	652
AT5G27560		At5g27560	16.1764	18.1063	17.1633	17.311	16.5206	16.9377	16.5383	15.8876		0.162868	0.718181	0.13033	1.59031	2	2	2	10.9	10.9	10.9	37.833	14.692	2331200	8	0	907320	457590	584690	0	0	239530	142080	A0A1R7T377;Q94K68	A0A1R7T377;Q94K68	71
AT4G16830		dl4440w	15.7044	17.2008	17.3826	17.7284	17.0843	16.3995	17.0244	16.9841		0.791702	0.130988	0.776879	0.276144	6	4	4	25.6	22.3	22.3	37.467	53.53	2980200	14	347640	441610	588000	1098200	325680	0	179130	0	O23523	O23523	212
AT3G17170		RFC3	16.1215	17.9161	18.0484	18.1098	18.3149	16.6023	16.0179	17.4535		0.538347	0.451797	0.496575	0.652354	4	4	4	19.1	19.1	19.1	36.275	29.663	3728200	8	0	831190	900280	1996700	0	0	0	0	Q948R9	Q948R9	505
AT4G22890	PGR5-like protein 1A, chloroplastic	PGRL1A	18.7582	15.5166	15.8093	18.1007	19.8879	19.0179	20.0288	19.522	+	0.0225999	-2.56793	0.0283175	-3.04696	7	7	7	27.2	27.2	27.2	35.721	134.31	40335000	80	1196400	427670	136460	581410	2411100	648200	3196300	1435000	Q8H112;A0A2H1ZEN5;F4JPU9;Q8GYC7	Q8H112;A0A2H1ZEN5	429
ATCG00540	Cytochrome f	petA	18.2539	16.8066	17.354	16.9489	19.3117	18.4291	19.0515	18.4361	+	0.00989192	-1.46627	0.0239024	-3.71661	16	16	16	60	60	60	35.356	323.31	449610000	275	2475000	1002200	1152000	1163200	2312900	568530	2326300	1062100	P56771	P56771	321
AT5G66570	Oxygen-evolving enhancer protein 1-1, chloroplastic	PSBO1	18.7004	18.3993	18.3896	18.1435	19.3722	18.8726	19.4959	19.4052	+	0.0028331	-0.878293	0.0171429	-4.85643	19	19	7	54.8	54.8	26.2	35.142	323.31	448470000	292	2413500	2222200	2451400	2434100	2274900	898620	2017000	1710800	P23321	P23321	272
AT3G52180	Phosphoglucan phosphatase DSP4, chloroplastic	DSP4;SEX4	16.6894	19.2423	18.2129	19.3059	18.2032	18.0676	20.3132	20.7446		0.336014	-0.969524	0.303758	-1.04564	6	6	6	24.3	24.3	24.3	32.314	146.65	16525000	40	111610	3087800	1063900	4343900	87887	321040	4076900	3432400	A0A1I9LQR5;Q9FEB5;A0A1I9LQR6;F4J5T0	A0A1I9LQR5;Q9FEB5;A0A1I9LQR6;F4J5T0	10
AT3G08940	Chlorophyll a-b binding protein CP29.2, chloroplastic	LHCB4.2	19.1155	16.104	16.0783	16.0875	19.7824	18.4292	19.2014	17.6128		0.0758053	-1.91016	0.0644706	-2.14329	4	4	4	16.4	16.4	16.4	31.193	43.769	16628000	45	1197100	462410	457070	156780	3134500	431560	1397400	271250	Q9XF88	Q9XF88	757
AT5G01530	Chlorophyll a-b binding protein CP29.1, chloroplastic	LHCB4.1	20.1653	17.272	15.0272	15.9723	21.1373	19.9469	20.3895	16.721		0.150994	-2.43951	0.119327	-1.64538	3	3	3	11.4	11.4	11.4	31.139	37.165	33232000	64	2146800	482160	443280	479050	4400100	1379700	2383200	763780	Q07473	Q07473	348
AT4G12800	Photosystem I reaction center subunit XI, chloroplastic	PSAL	19.9911	19.1612	18.6204	18.6842	22.3949	20.5604	22.2357	21.4065	+	0.00299386	-2.53513	0.016	-4.80225	4	4	4	13.2	13.2	13.2	30.441	266.83	71903000	89	3545900	2035300	1537400	1129200	12299000	2112900	10187000	3692900	A0A1P8B6D0;Q9SUI4	A0A1P8B6D0;Q9SUI4	48
AT4G10340	Chlorophyll a-b binding protein CP26, chloroplastic	LHCB5	20.0642	19.372	19.1508	19.1709	20.2677	19.572	19.8346	18.9983		0.527463	-0.228668	0.490649	-0.670546	9	9	9	45	45	45	30.156	87.016	38996000	101	5604200	1565700	2579200	1976700	4258000	949950	1463900	705190	Q9XF89	Q9XF89	758
ATCG00830;ATCG01310	50S ribosomal protein L2, chloroplastic	rpl2-A	17.939	17.8621	17.9284	17.5618	17.0803	17.0916	16.0051	16.5054	+	0.00578084	1.15224	0.02	4.18507	6	6	6	30.3	30.3	30.3	29.864	67.369	33017000	60	1357800	824280	1341700	903390	213350	114300	243970	0	P56791	P56791	326
AT1G29910;AT1G29920;AT1G29930;AT2G34420	Chlorophyll a-b binding protein 1, chloroplastic;Chlorophyll a-b binding protein 3, chloroplastic;Chlorophyll a-b binding protein 2, chloroplastic	LHCB1.3;LHCB1.2;LHCB1.1;Lhb1B2	22.0164	21.2877	20.6062	15.7259	21.9734	21.5068	22.2916	16.8074		0.714892	-0.735737	0.702366	-0.383042	4	4	3	26.2	26.2	23.2	28.241	219.49	80675000	75	7118600	4428900	2973900	2580000	6209400	2974900	6375800	2673800	P04778;Q8VZ87;P0CJ48;Q39141	P04778;Q8VZ87;P0CJ48;Q39141	257
AT3G01500	Beta carbonic anhydrase 1, chloroplastic	BCA1	21.1357	18.2331	19.6328	18.5148	19.8385	19.1338	19.2315	18.1534		0.710914	0.289789	0.704914	0.388704	13	13	7	59.1	59.1	32.4	28.198	242.48	50317000	98	12928000	842640	3150600	2401700	2658400	1045500	1819000	389060	A0A1I9LQB3;P27140	A0A1I9LQB3;P27140	8
AT1G44575	Photosystem II 22 kDa protein, chloroplastic	PSBS;NPQ4	20.8276	19.4323	19.3594	19.1671	21.4186	20.3561	20.5206	20.0845		0.109411	-0.898326	0.0880777	-1.87831	4	4	4	20	20	20	28.007	54.402	49118000	60	8075400	2915200	1705300	3092900	6648600	2188100	3245700	1716800	Q9XF91;F4IEG8	Q9XF91;F4IEG8	759
AT3G20390	Reactive Intermediate Deaminase A, chloroplastic	RIDA	18.9642	18.3444	18.4645	17.9739	19.4881	20.0381	19.659	18.8585	+	0.0152583	-1.07419	0.03256	-3.35848	4	4	4	19.6	19.6	19.6	27.8	39.485	15445000	45	2050100	1454100	2235000	1954400	1957700	2146600	2816800	830390	A0A1I9LS34;Q94JQ4	A0A1I9LS34;Q94JQ4	16
AT3G47470	Chlorophyll a-b binding protein 4, chloroplastic	LHCA4	18.4014	18.6183	18.13	18.1285	19.4332	16.7579	16.8549	16.0537		0.213447	1.0446	0.185025	1.39159	2	2	2	13.5	13.5	13.5	27.733	88.706	10457000	35	730780	1103200	822110	941650	1176700	291570	721900	380370	P27521	P27521	281
AT1G15820		F7H2.16	19.4409	19.0865	18.5513	18.5824	21.5407	19.9773	20.6801	19.6956	+	0.0152439	-1.55815	0.0332245	-3.35924	5	5	5	19	19	19	27.522	323.31	46726000	94	3819500	3240800	1756300	1285100	7821600	1844400	4719200	1196000	Q9LMQ2	Q9LMQ2	618
AT5G06290	2-Cys peroxiredoxin BAS1-like, chloroplastic		17.0015	18.9975	18.46	18.7857	17.2352	16.4169	16.2852	16.1781	+	0.0129645	1.78232	0.032	3.4912	5	5	2	30.6	30.6	12.7	26.711	45.769	9252800	16	0	2459200	1472200	3719200	0	0	245300	0	A0A1P8BD74;Q9C5R8	A0A1P8BD74;Q9C5R8	66
ATCG00800	30S ribosomal protein S3, chloroplastic	rps3	18.9302	18.379	18.2735	17.954	17.6341	17.1699	18.0201	18.4301		0.141586	0.570632	0.114679	1.69204	7	7	7	33	33	33	25.188	47.766	16406000	41	2020200	1890200	2091900	1546200	0	0	405670	0	P56798	P56798	327
AT4G05180	Oxygen-evolving enhancer protein 3-2, chloroplastic	PSBQ2	15.97	16.6649	14.9273	16.94	18.9039	16.2266	18.7709	18.3488	+	0.0451414	-1.93703	0.0450133	-2.52239	7	7	6	39.1	39.1	34.8	24.643	48.273	7711400	36	0	0	0	0	1465600	179250	1029700	485740	Q41932	Q41932	376
AT1G31330	Photosystem I reaction center subunit III, chloroplastic	PSAF	17.4916	17.411	16.7989	15.7626	18.9541	18.1303	18.1872	16.4103		0.16619	-1.05445	0.128889	-1.57559	5	5	5	26.7	26.7	26.7	24.173	31.705	11754000	36	929750	499550	360830	251880	1377400	297690	915100	188370	Q9SHE8	Q9SHE8	704
AT4G21280	Oxygen-evolving enhancer protein 3-1, chloroplastic	PSBQ1	15.4822	15.3049	15.7342	15.2008	18.594	17.7498	18.2214	17.3974	+	0.000111397	-2.5601	0.00857143	-8.9101	4	3	3	23.2	18.8	18.8	23.866	20.554	3526700	23	0	0	0	0	809690	243550	527050	111660	Q9XFT3	Q9XFT3	761
AT3G54890	Chlorophyll a-b binding protein 6, chloroplastic	LHCA1	16.5507	18.0184	18.2468	18.5921	18.8711	15.8173	16.759	17.1817		0.407881	0.694716	0.388147	0.8897	2	2	2	19.2	19.2	19.2	23.262	47.124	7634400	20	427190	730930	847560	1756500	720610	218130	584140	336440	A8MS75;Q01667;F4JE46;F4JE43	A8MS75;Q01667;F4JE46;F4JE43	89
ATCG00130	ATP synthase subunit b, chloroplastic	atpF	18.7077	15.7591	17.7863	17.0464	20.9144	19.9011	20.8104	20.5528	+	0.00283483	-3.21979	0.0165517	-4.85583	5	5	5	28.8	28.8	28.8	21.057	323.31	69515000	78	1028900	396820	618220	378420	3321500	1297200	3945500	2022300	P56759	P56759	317

## Sheet: Supp. Table 2
Supplemental Table 2. Mass spectrometry data obtained from the excision of gel slices around 30 kDa molecualar weigth from chloroplast samples of wild type and cmt1.
ENSG	Protein names	Gene names	LFQ intensity cmt1_2_1	LFQ intensity cmt1_2_2	LFQ intensity cmt1_2_3	LFQ intensity cmt1_2_4	LFQ intensity WT_2_1	LFQ intensity WT_2_2	LFQ intensity WT_2_3	LFQ intensity WT_2_4	Student's T-test Significant cmt1_2_WT_2	Student's T-test p-value cmt1_2_WT_2	Student's T-test Difference cmt1_2_WT_2	Student's T-test q-value cmt1_2_WT_2	Student's T-test Test statistic cmt1_2_WT_2	Peptides	Razor + unique peptides	Unique peptides	Sequence coverage [%]	Unique + razor sequence coverage [%]	Unique sequence coverage [%]	Mol. weight [kDa]	Score	Intensity	MS/MS count	Intensity cmt1_2_1	Intensity cmt1_2_2	Intensity cmt1_2_3	Intensity cmt1_2_4	Intensity WT_2_1	Intensity WT_2_2	Intensity WT_2_3	Intensity WT_2_4					Protein IDs	Majority protein IDs	id	ENSG
AT1G50250	ATP-dependent zinc metalloprotease FTSH 1, chloroplastic	FTSH1	20.0346	19.1931	18.7376	17.4261	21.5627	20.8004	16.8048	18.3523		0.679338	-0.532204	0.984473	-0.434178	13	13	4	25.8	25.8	9.2	76.758	200.08	34846000	86	4315300	942850	856790	456460	5401800	4116800	441450	508500					Q39102	Q39102	371	AT1G50250
AT5G42270	ATP-dependent zinc metalloprotease FTSH 5, chloroplastic	FTSH5	18.8841	17.7186	17.8465	16.5564	19.9795	19.1278	18.1573	16.354		0.500924	-0.653268	0.964611	-0.715949	13	4	4	28.1	11.2	11.2	75.231	57.217	8248200	33	828400	352990	185520	0	1261900	1047100	402960	0					Q9FH02	Q9FH02	560	AT5G42270
AT2G30950	ATP-dependent zinc metalloprotease FTSH 2, chloroplastic	FTSH2	17.9894	19.2791	18.4291	17.3689	19.3219	20.035	18.2225	16.7722		0.707526	-0.321269	0.994708	-0.393538	12	12	6	23.2	23.2	11.2	74.677	124.73	22954000	77	1079500	474750	722090	0	1893600	3244900	220280	148600					A0A1P8AXC1;O80860	A0A1P8AXC1;O80860	35	AT2G30950
AT2G28000	Chaperonin 60 subunit alpha 1, chloroplastic	CPN60A1	18.1263	19.4004	16.7288	17.7586	17.3705	17.0621	17.5923	17.2632		0.271253	0.681507	1	1.21149	7	7	7	15.5	15.5	15.5	62.071	67.171	6314700	24	749430	1301700	0	447950	0	0	750220	0					P21238	P21238	270	AT2G28000
ATCG00680	Photosystem II CP47 reaction center protein	psbB	17.5702	20.5575	17.3103	17.7957	18.0369	16.0553	18.6493	15.9678		0.310022	1.13108	1	1.10867	18	18	18	36.6	36.6	36.6	56.036	323.31	3375200000	858	2039500	5964900	1041300	1957800	1194800	792080	2921400	404650					P56777	P56777	323	ATCG00680
ATCG00120	ATP synthase subunit alpha, chloroplastic	atpA	22.0042	22.5097	15.6905	22.1344	16.6965	16.7019	22.0165	15.7289		0.244839	2.79874	1	1.28907	12	12	11	30.6	30.6	29.2	55.328	311.77	140530000	143	15936000	17977000	595440	17016000	442870	0	14461000	346970					P56757	P56757	316	ATCG00120
AT1G32080	Plastidal glycolate/glycerate translocator 1, chloroplastic	PLGG1	23.5512	23.0401	17.7402	22.5992	21.9661	22.7632	22.6055	16.8088		0.733799	0.696775	0.971333	0.356316	5	5	5	12.1	12.1	12.1	54.016	126.79	61756000	43	15381000	5216200	2411200	13107000	2721400	5292800	14096000	2224200					Q9FVQ4	Q9FVQ4	589	AT1G32080
ATCG00480	ATP synthase subunit beta, chloroplastic	atpB	22.367	22.8651	18.5014	18.8615	19.3437	19.2728	18.9153	16.9166		0.162206	2.03667	1	1.59328	21	21	20	53.2	53.2	51	53.933	323.31	139650000	240	32952000	25637000	1029800	2649400	1862500	2017800	3167400	332210					P19366	P19366	267	ATCG00480
ATCG00490	Ribulose bisphosphate carboxylase large chain	rbcL	20.7499	26.5059	19.1088	21.5741	18.8937	19.5595	21.2706	17.2143		0.177281	2.75016	1	1.52838	24	24	23	53.4	53.4	53.4	52.954	323.31	749480000	408	7506600	279960000	1696700	15125000	1152800	3024800	12602000	472070					O03042;P93292	O03042	199	ATCG00490
AT1G08550	Violaxanthin de-epoxidase, chloroplastic	VDE1	17.8251	18.073	17.005	17.7907	19.0898	19.3922	17.6197	19.0384		0.0517056	-1.11155	1	-2.42224	17	17	17	40	40	40	52.017	323.31	108380000	150	739980	0	657310	323880	1339100	2000700	271430	534420					Q39249	Q39249	375	AT1G08550
AT2G39730	Ribulose bisphosphate carboxylase/oxygenase activase, chloroplastic	RCA	21.382	21.2251	18.0369	20.9258	19.3415	18.0125	21.0562	18.3111		0.291241	1.2121	1	1.15702	29	29	29	75.7	75.7	75.7	51.981	323.31	8699900000	2898	22087000	10146000	1652500	18614000	2805300	1377700	18580000	1252000					P10896;F4IVZ7	P10896;F4IVZ7	263	AT2G39730
ATCG00280	Photosystem II CP43 reaction center protein	psbC	23.8654	22.2793	17.6577	18.5501	24.1229	23.9033	18.7903	17.6559		0.821308	-0.529974	0.95169	-0.235965	14	14	14	34	34	34	51.867	323.31	2751300000	840	65933000	10907000	694640	1755000	49302000	50189000	2027000	616750					P56778	P56778	324	ATCG00280
AT4G20360	Elongation factor Tu, chloroplastic	TUFA	18.7683	18.4336	17.345	19.0306	17.8114	15.8367	19.4488	17.0944		0.352357	0.846556	0.920436	1.00801	22	22	21	62.6	62.6	59.5	51.63	323.31	2139500000	995	2109300	1131200	238670	2891900	727660	236390	3610800	0					P17745	P17745	266	AT4G20360
AT3G12780	Phosphoglycerate kinase 1, chloroplastic	PGK1	19.841	21.6446	17.5376	19.139	21.1658	18.5141	19.5835	17.002		0.711486	0.474171	0.970505	0.38789	33	33	18	77.3	77.3	46.2	50.111	323.31	6474700000	1408	8163000	13261000	645130	4446300	8877100	2171500	6480800	415770					Q9LD57	Q9LD57	598	AT3G12780
AT1G05140	Probable membrane metalloprotease ARASP2, chloroplastic	ARASP2	19.9321	17.8029	18.5959	18.6163	19.9776	19.8422	18.1474	17.0973		0.972766	-0.0292892	1	-0.0355866	6	6	4	21.3	21.3	16.6	47.774	65.295	9969600	27	3417200	246140	730550	1162200	1608200	1783300	608120	340200					O23053	O23053	209	AT1G05140
AT1G42970	Glyceraldehyde-3-phosphate dehydrogenase GAPB, chloroplastic	GAPB	20.0155	21.8336	17.8308	19.5592	18.811	19.2318	20.1544	16.7604		0.364443	1.07038	0.907579	0.981077	25	25	21	64.4	64.4	54.6	47.659	323.31	4117400000	822	8370400	16827000	1163600	5957500	1892000	3297400	8917100	434950					P25857	P25857	277	AT1G42970
AT1G77490	L-ascorbate peroxidase T, chloroplastic	APXT	19.6775	18.113	19.9947	19.0981	21.0934	20.9177	19.1192	20.4284		0.103017	-1.16885	1	-1.92174	15	15	13	39.9	39.9	36.3	45.643	282.6	67968000	133	2477600	713310	3129900	3256300	5394100	6329800	2755300	2120300					A0A1P8APU0;Q42593;Q9SI17;Q9SI16	A0A1P8APU0;Q42593	23	AT1G77490
AT5G17520;AT5G17523	Maltose excess protein 1, chloroplastic	MEX1;At5g17523	17.7155	18.1538	19.4712	19.687	17.1175	19.257	19.6103	19.4065		0.908295	-0.0909567	1	-0.120139	2	2	2	8.9	8.9	8.9	45.28	74.15	7681500	17	0	103750	1467200	2388700	0	874560	2263200	584220					Q9LF50;F4KH13;A0A1P8BC44	Q9LF50;F4KH13;A0A1P8BC44	602	AT5G17520;AT5G17523
AT4G35250		F23E12.190	24.3983	21.7104	18.0311	18.8555	24.4886	24.5513	18.8324	19.3671		0.637007	-1.06104	0.9668	-0.496797	17	17	17	42.8	42.8	42.8	43.723	323.31	312380000	225	117150000	12525000	1363600	3266400	76788000	90846000	2049000	2269200					O65502	O65502	231	AT4G35250
AT4G21210	Pyruvate, phosphate dikinase regulatory protein 1, chloroplastic	RP1	21.1338	20.5078	18.9389	21.4627	19.204	19.6259	21.592	18.0785		0.373893	0.885666	0.891322	0.960506	14	14	14	51.6	51.6	51.6	43.683	323.31	67162000	123	11005000	4494200	1917900	17996000	1434200	2352500	18875000	598300					O49562;Q9MAC9	O49562	222	AT4G21210
AT2G26900	Sodium/pyruvate cotransporter BASS2, chloroplastic	BASS2	20.531	20.9098	21.6664	22.163	17.2667	17.1747	21.9578	21.6612		0.238196	1.80244	1	1.30974	3	3	3	9.3	9.3	9.3	43.607	87.402	38589000	36	3487500	2590200	5965800	11366000	630650	1473000	9611900	3464400					Q1EBV7	Q1EBV7	354	AT2G26900
AT4G38970	Probable fructose-bisphosphate aldolase 2, chloroplastic;Fructose-bisphosphate aldolase	FBA2	26.5479	20.9861	15.5343	21.2702	24.7845	24.0522	21.2801	15.0914		0.947195	-0.217402	1	-0.0690482	18	18	10	47.5	47.5	28.1	42.987	323.31	807320000	306	590770000	8378600	828180	16905000	97812000	68310000	18018000	408730					Q944G9;F4JUJ5	Q944G9;F4JUJ5	503	AT4G38970
AT2G21330	Probable fructose-bisphosphate aldolase 1, chloroplastic;Fructose-bisphosphate aldolase	FBA1	26.7496	23.1154	18.1382	20.2047	26.0435	25.8238	20.3719	18.0846		0.852831	-0.528981	0.971153	-0.193662	17	9	9	49.4	30.1	30.1	42.93	323.31	735610000	211	390450000	14743000	812960	5833100	160730000	153950000	6888300	451410					Q9SJU4;F4IGL5;F4IGL7	Q9SJU4;F4IGL5;F4IGL7	717	AT2G21330
AT1G12900	Glyceraldehyde-3-phosphate dehydrogenase GAPA2, chloroplastic	GAPA2;GAPA-2	21.1761	21.2672	17.2649	20.4126	18.4308	19.1743	20.548	17.5752		0.369795	1.09809	0.899931	0.969374	16	12	5	49.6	38.6	18	42.846	196.81	35305000	66	6412800	7014700	222930	3610400	377480	812850	3724400	108370					Q9LPW0;A0A1P8APR6;F4HNZ6	Q9LPW0;A0A1P8APR6;F4HNZ6	22	AT1G12900
AT2G35500	Probable inactive shikimate kinase like 2, chloroplastic	SKL2	20.2511	19.9869	18.9573	20.5988	17.1416	18.9961	20.8409	18.5623		0.252827	1.06327	1	1.26486	6	6	6	19.4	19.4	19.4	42.687	142.18	25311000	45	5506100	1243800	1242000	7507200	278980	717520	8417900	397010					O82290	O82290	246	AT2G35500
AT3G26650	Glyceraldehyde-3-phosphate dehydrogenase GAPA1, chloroplastic	GAPA1	19.4891	19.088	15.907	17.9871	17.3706	17.8355	18.9458	16.8901		0.709643	0.357324	0.987629	0.390516	14	3	3	42.4	10.6	10.6	42.489	95.718	8133000	20	1436000	672620	0	516310	0	292530	997490	0					P25856	P25856	276	AT3G26650
AT3G47520	Malate dehydrogenase, chloroplastic		24.0143	22.4669	16.7169	18.2329	21.3379	23.4348	17.5877	16.7437		0.811539	0.581693	0.956842	0.249171	12	12	10	40.2	40.2	37.2	42.405	323.31	123720000	99	62947000	14141000	0	1075100	16095000	28346000	871460	88072					Q9SN86	Q9SN86	727	AT3G47520
AT1G79230	Thiosulfate/3-mercaptopyruvate sulfurtransferase 1, mitochondrial;Sulfurtransferase	STR1;MST1	21.0011	17.4917	15.7529	18.3906	19.8748	20.1586	19.5127	17.0828		0.472087	-0.998117	0.950667	-0.767156	5	5	5	17.4	17.4	17.4	41.893	49.748	9613400	22	2725800	0	0	0	303200	808280	5320600	0					O64530;A8MR47	O64530;A8MR47	228	AT1G79230
AT3G51820	Chlorophyll synthase, chloroplastic	CHLG	19.204	19.5259	19.7642	20.0438	19.9738	20.0717	20.0336	19.661		0.186093	-0.300553	1	-1.49282	4	4	4	12.4	12.4	12.4	41.881	215.42	18454000	45	1268900	1194800	2373100	3993000	2078800	2638300	3637800	1124400					Q38833	Q38833	362	AT3G51820
AT2G43750	Cysteine synthase, chloroplastic/chromoplastic	OASB	22.6728	22.2105	16.9832	20.6395	21.4565	22.4799	21.6954	20.6016		0.514845	-0.931845	0.959627	-0.69194	18	18	16	57.7	57.7	51.8	41.656	323.31	182760000	192	63709000	23426000	0	14636000	13066000	32672000	29308000	5938000					P47999	P47999	303	AT2G43750
AT2G30200		At2g30200	21.747	21.5958	21.1256	22.407	20.6483	21.1353	22.3999	20.7375		0.350812	0.488596	0.933333	1.01151	10	10	10	28.2	28.2	28.2	41.522	323.31	90834000	106	13589000	7070000	5569900	26034000	2744500	5862100	27021000	2943700					Q8RU07;F4IMR0	Q8RU07;F4IMR0	454	AT2G30200
AT3G55010	Phosphoribosylformylglycinamidine cyclo-ligase, chloroplastic	PUR5	20.5862	19.8062	19.272	20.7956	17.2175	19.8842	21.1972	18.8598		0.399935	0.82533	0.885905	0.905836	5	5	5	19	19	19	41.504	84.348	24684000	37	4376100	1303100	1263400	5991400	282800	1910900	9172900	383300					Q05728	Q05728	345	AT3G55010
AT5G12470		At5g12470	22.9115	18.0206	16.0361	18.5167	21.3137	20.7237	18.8711	16.8093		0.763211	-0.558222	0.973094	-0.315302	9	9	9	21.5	21.5	21.5	41.323	92.129	42764000	45	29413000	789200	0	820870	5679500	3635500	1965800	141280					Q94CJ5	Q94CJ5	518	AT5G12470
AT4G35760	Thiol-disulfide oxidoreductase LTO1	LTO1	19.9454	19.5429	20.7141	19.57	20.6682	20.78	19.9192	20.5981		0.152874	-0.548285	1	-1.63639	5	5	5	15.3	15.3	15.3	41.288	74.699	24419000	54	3498600	1235100	4605300	2398900	3218900	3937100	3122800	2309600					A0A1P8B950;Q8L540	A0A1P8B950;Q8L540	55	AT4G35760
AT5G23060	Calcium sensing receptor, chloroplastic	CAS	24.816	23.8334	23.1196	23.014	26.0012	25.931	23.8669	24.9345		0.0624977	-1.48768	1	-2.28351	18	18	18	49.1	49.1	49.1	41.285	323.31	1261300000	641	221010000	70268000	52820000	70037000	281550000	287470000	120940000	111110000					Q9FN48;A0A1P8BCX7	Q9FN48;A0A1P8BCX7	584	AT5G23060
AT2G05990	Enoyl-[acyl-carrier-protein] reductase [NADH], chloroplastic	MOD1	23.2068	22.2789	16.2345	17.8028	21.4837	22.0417	19.5349	16.4778		0.998626	-0.00378561	0.997807	-0.00179512	9	9	9	26.2	26.2	26.2	41.213	323.31	71553000	76	38951000	9878600	0	720830	6426600	13093000	2482700	0					Q9SLA8	Q9SLA8	723	AT2G05990
AT1G20020	Ferredoxin--NADP reductase, leaf isozyme 2, chloroplastic	LFNR2	26.3046	25.9257	26.9293	25.8972	26.9813	26.6366	26.251	26.4024		0.332702	-0.303603	0.939294	-1.05344	18	16	4	49.6	46.3	13.3	41.168	323.31	2120700000	516	303370000	124850000	358380000	267850000	271960000	285530000	340450000	167290000					Q8W493	Q8W493	478	AT1G20020
AT5G08280	Porphobilinogen deaminase, chloroplastic	HEMC	23.9355	20.0321	16.519	17.3511	21.4145	22.3962	17.5341	16.7991		0.973055	-0.076509	0.999603	-0.0352092	14	14	14	34.8	34.8	34.8	41.043	269.26	118220000	71	84497000	2988500	0	640660	9364800	20012000	715990	0					Q43316	Q43316	387	AT5G08280
AT1G23740	Quinone oxidoreductase-like protein At1g23740, chloroplastic		22.9725	19.1041	16.5652	18.9039	20.3175	20.0951	19.2638	16.1316		0.800187	0.434445	0.971243	0.26458	18	18	18	56.2	56.2	56.2	40.986	323.31	82688000	86	65635000	2109000	0	2154200	4271400	5363200	3155000	0					Q9ZUC1	Q9ZUC1	778	AT1G23740
AT4G04640	ATP synthase gamma chain 1, chloroplastic	ATPC1	26.1548	19.9958	17.4198	18.0126	25.6651	24.3691	18.1699	19.3058		0.605552	-1.48174	0.973835	-0.544771	13	13	13	37.8	37.8	37.8	40.911	323.31	698810000	298	422900000	6055600	1532000	1529100	174530000	84227000	1692500	1892600					Q01908	Q01908	342	AT4G04640
AT5G45170		At5g45170	16.6047	17.8442	20.1081	21.6315	16.9883	17.03	20.737	18.5231		0.629077	0.727526	0.969663	0.508767	12	12	12	42.7	42.7	42.7	40.741	214.8	44160000	75	407470	874650	6455600	20412000	108240	639790	14269000	993370					Q6NMA9;A0A1P8BBQ8	Q6NMA9;A0A1P8BBQ8	409	AT5G45170
AT1G15710	Arogenate dehydrogenase 2, chloroplastic	TYRAAT2	19.7469	18.0218	16.0743	18.8152	19.0419	18.4185	19.6892	18.9837		0.331751	-0.868811	0.95448	-1.05569	4	4	4	14.5	14.5	14.5	40.633	108.08	7864100	18	2619400	345330	0	1094100	674400	618380	1978400	534050					Q9LMR3	Q9LMR3	619	AT1G15710
AT1G13270	Methionine aminopeptidase 1B, chloroplastic	MAP1B;MAP1C	22.3065	20.6664	16.7745	19.102	20.0692	20.2528	19.8851	16.9145		0.771159	0.431944	0.95189	0.304325	6	6	6	24.7	24.7	24.7	40.424	69.189	29831000	27	18143000	2005200	0	1912300	1921800	2619100	3230500	0					Q9FV52;F4HQQ8	Q9FV52;F4HQQ8	587	AT1G13270
AT5G66190	Ferredoxin--NADP reductase, leaf isozyme 1, chloroplastic	LFNR1;FNR1	26.2804	25.8661	26.6101	25.9973	26.705	26.4404	26.148	26.5948		0.214912	-0.2836	1	-1.38651	18	18	16	53.1	53.1	49.7	40.326	323.31	3814900000	1013	580350000	241670000	635610000	523820000	453040000	441750000	593460000	341580000					Q9FKW6;F4JZ46	Q9FKW6;F4JZ46	571	AT5G66190
AT5G14040	Mitochondrial phosphate carrier protein 3, mitochondrial	MPT3	20.8884	20.0748	17.9002	20.3027	19.3478	19.5321	20.7071	16.6012		0.519063	0.744495	0.957053	0.684751	7	7	7	21.1	21.1	21.1	40.089	131.52	24299000	41	8007100	2102500	612580	4277600	1142700	1191200	6628100	337350					Q9FMU6;Q9M2Z8	Q9FMU6	582	AT5G14040
AT1G73060	Protein LOW PSII ACCUMULATION 3, chloroplastic	LPA3	22.0681	21.4839	20.2993	21.2244	21.5989	21.6182	21.7984	21.3039		0.447017	-0.310904	0.908706	-0.813475	11	11	11	38.8	38.8	38.8	40.029	323.31	85899000	120	22630000	7888100	3472100	11511000	7519500	10187000	17591000	5099900					Q8H0W0	Q8H0W0	426	AT1G73060
AT5G36700;AT5G36790	Phosphoglycolate phosphatase 1B, chloroplastic;Phosphoglycolate phosphatase 1A, chloroplastic	PGLP1B;PGLP1A	22.3509	24.1517	23.6224	25.3492	22.1115	23.2121	25.0435	23.2262		0.607946	0.470224	0.948091	0.54107	19	19	19	52.5	52.5	52.5	39.761	323.31	641640000	308	21825000	52525000	50470000	269030000	10719000	36218000	173770000	27084000					P0DKC4;P0DKC3;A0A1P8BHG5;Q8GWU0	P0DKC4;P0DKC3	261	AT5G36700;AT5G36790
AT2G45770	Cell division protein FtsY homolog, chloroplastic	CPFTSY	20.847	20.0628	16.3701	19.8959	19.0196	19.3751	20.4412	18.5952		0.954439	-0.0638371	1	-0.0595618	8	8	8	23.8	23.8	23.8	39.679	104.94	24907000	46	8921800	2595100	0	3829300	875180	986640	7243600	455080					O80842	O80842	239	AT2G45770
AT2G46090	Sphingoid long-chain bases kinase 2, mitochondrial	LCKB2	18.6597	18.4219	16.0626	17.8172	18.6672	18.8205	18.2121	18.0253		0.304737	-0.690929	1	-1.12202	4	4	4	15.7	15.7	15.7	39.655	41.488	4603900	19	1184200	238510	147320	306300	601480	1153300	628210	344640					O82359	O82359	250	AT2G46090
AT5G38520		At5g38520	20.699	19.9249	17.368	19.044	21.1236	21.3665	19.8702	20.2924		0.128338	-1.40423	1	-1.76313	7	7	7	17.4	17.4	17.4	39.569	97.848	31059000	48	8211700	1847300	0	1243600	5099600	8322700	4438100	1895900					Q9FFW9;F4KBJ3	Q9FFW9;F4KBJ3	193	AT5G38520
ATCG00270	Photosystem II D2 protein	psbD	23.5839	24.0588	26.3438	24.4178	25.5909	26.132	24.4878	26.1601		0.218006	-0.991614	1	-1.37589	7	7	7	27.2	27.2	27.2	39.547	323.31	906290000	297	41611000	27117000	220540000	75292000	76517000	152390000	73290000	102210000					P56761	P56761	318	ATCG00270
AT2G21280	Epimerase family protein SDR39U1 homolog, chloroplastic	GC1	19.1246	19.7588	20.5256	21.0645	19.5615	19.7383	20.7625	20.1791		0.911923	0.0580411	1	0.115361	9	9	9	32.6	32.6	32.6	39.446	158.87	36312000	76	1971200	1199700	6051300	12307000	1124900	2211900	9244500	2201800					A0A1P8B167;Q9SJU9	A0A1P8B167;Q9SJU9	41	AT2G21280
AT1G78140	Uncharacterized methyltransferase At1g78140, chloroplastic		21.4752	21.0304	16.9567	20.8805	21.3498	21.285	20.9994	20.6291		0.392233	-0.980137	0.880581	-0.921711	10	10	10	35.2	35.2	35.2	39.387	215.98	52378000	68	15702000	4184400	657140	10393000	4950500	5487900	8214900	2788400					Q8LBV4	Q8LBV4	447	AT1G78140
AT2G41040	Uncharacterized methyltransferase At2g41040, chloroplastic		21.8693	21.2345	15.8162	20.0405	21.3567	21.5557	20.5854	20.1722		0.432581	-1.1774	0.90897	-0.840998	11	11	11	34.4	34.4	34.4	39.23	252.05	43784000	82	14582000	4899900	0	3433400	6194000	7801000	5401500	1471600					Q0WPT7	Q0WPT7	351	AT2G41040
AT1G67280	Probable lactoylglutathione lyase, chloroplast		17.3501	17.7496	21.4098	21.93	17.1037	17.5111	21.4952	20.5139		0.788514	0.45391	0.964473	0.280501	9	9	9	31.1	31.1	31.1	39.167	176.18	49127000	67	245580	506410	9706300	20061000	409530	658330	14299000	3240700					Q8W593;O65398	Q8W593	482	AT1G67280
AT3G47860		T23J7.190	19.1683	18.9009	21.8656	20.8445	20.2014	20.7496	20.5329	22.0052		0.433091	-0.677471	0.895403	-0.840014	11	11	11	37.7	37.7	37.7	39.116	154.87	44318000	76	1601600	422260	15758000	6531100	2170000	3857000	5437300	8541000					Q9STS7	Q9STS7	740	AT3G47860
AT3G53580	Diaminopimelate epimerase, chloroplastic	DAPF	20.8712	20.9285	15.597	20.6757	19.3285	20.0601	21.3796	19.4581		0.711754	-0.538509	0.96132	-0.387508	8	8	8	29.6	29.6	29.6	38.984	113.77	35761000	51	5413500	3539500	347360	8335200	833290	2882500	13490000	919040					Q9LFG2	Q9LFG2	604	AT3G53580
ATCG00020	Photosystem II protein D1	psbA	21.5225	22.1943	24.3146	22.972	23.152	23.191	22.2028	24.9408		0.481643	-0.620775	0.960343	-0.749954	9	9	9	28	28	28	38.936	323.31	389470000	266	14205000	16444000	93298000	57615000	27421000	45593000	30000000	91023000					P83755	P83755	335	ATCG00020
AT4G28740		At4g28740	17.3488	18.8522	19.369	18.7165	17.1004	16.9324	18.5868	18.7542		0.302149	0.728162	1	1.12863	7	7	7	20.2	20.2	20.2	38.887	45.465	6766000	23	0	0	2480100	1531200	153400	0	1650200	951140					F4JM22	F4JM22	174	AT4G28740
AT5G08540		At5g08540	22.7497	22.4354	16.6157	20.8458	21.2353	21.3159	21.4298	20.4659		0.763373	-0.450066	0.964	-0.315077	13	13	13	41.6	41.6	41.6	38.655	312.22	54473000	99	16339000	4482100	326190	10105000	9970900	3757500	8232000	1117800					Q93VT6	Q93VT6	486	AT5G08540
AT1G64970	Tocopherol O-methyltransferase, chloroplastic	VTE4	17.9189	17.5868	20.4875	19.76	17.5084	19.8742	19.5963	20.4222		0.679498	-0.412011	0.974	-0.433944	7	7	7	17.8	17.8	17.8	38.075	107.17	13616000	30	0	0	3114000	3744600	592470	1540100	2984300	1640800					Q9ZSK1	Q9ZSK1	774	AT1G64970
AT1G13820		At1g13820	18.7789	18.7905	19.7089	19.7002	19.4488	19.2799	19.8174	19.8109		0.290901	-0.344604	1	-1.15792	5	5	5	15	15	15	37.959	41.7	12911000	27	1626700	452120	1916100	3494500	908010	1211300	2555200	747510					Q6NL07	Q6NL07	408	AT1G13820
AT3G63410	2-methyl-6-phytyl-1,4-hydroquinone methyltransferase, chloroplastic	VTE3	24.1547	23.5249	20.4775	22.8091	22.7021	22.7874	23.575	22.7131		0.815183	-0.202825	0.952452	-0.24424	13	13	13	45.3	45.3	45.3	37.926	323.31	272450000	232	84509000	30171000	6017700	35884000	17621000	23567000	58150000	14590000					Q9LY74	Q9LY74	652	AT3G63410
AT3G63490	50S ribosomal protein L1, chloroplastic;Ribosomal protein	RPL1;At3g63490	23.2959	23.5922	22.4963	23.9203	22.0236	22.3213	23.9674	22.0529		0.233445	0.734854	1	1.32484	14	14	14	37.6	37.6	37.6	37.632	323.31	456400000	286	78113000	47781000	24415000	116330000	17167000	22603000	134290000	15702000					Q9LY66;F4J296	Q9LY66;F4J296	651	AT3G63490
AT2G44040	4-hydroxy-tetrahydrodipicolinate reductase 1, chloroplastic	DAPB1	20.4936	20.0047	18.2202	20.1122	18.8982	19.7441	20.5395	17.8729		0.582404	0.443998	0.994321	0.580979	6	6	2	21.3	21.3	9.2	37.55	118.48	32055000	74	8914800	3097100	614920	6829100	1298000	3523500	7476600	300590					O80574	O80574	238	AT2G44040
AT1G55480		ZKT	23.9395	23.1772	21.8596	23.2091	22.508	22.5775	23.4595	22.5477		0.597288	0.27318	0.990169	0.557603	19	19	19	56.1	56.1	56.1	37.41	323.31	380230000	314	99924000	30224000	19639000	70970000	22604000	26374000	93944000	16457000					Q94BS2	Q94BS2	515	AT1G55480
AT5G27290		At5g27290	18.1519	17.9283	20.6441	19.7029	20.4339	20.2333	19.7852	20.6428		0.133215	-1.16698	1	-1.73617	4	4	4	18.2	18.2	18.2	37.375	41.608	11316000	20	709200	444780	2912700	1515600	1475800	1779900	1272500	1205400					Q08AA8;F4K2V8	Q08AA8;F4K2V8	349	AT5G27290
AT3G56460		T5P19_110	19.29	18.1875	18.4195	19.147	18.2571	18.3142	19.4242	16.877		0.390912	0.54288	0.891738	0.924458	7	7	7	29.3	29.3	29.3	37.265	102.3	10247000	36	2277000	651970	345970	2626300	563160	594670	3084900	103490					Q9LXZ4	Q9LXZ4	650	AT3G56460
AT1G60550	1,4-dihydroxy-2-naphthoyl-CoA synthase, peroxisomal	MENB	19.1773	18.9091	16.7113	19.3355	17.8192	17.7319	19.4269	16.6346		0.482013	0.630123	0.94738	0.749293	3	3	3	12.2	12.2	12.2	37.056	26.607	5959200	17	1390400	467710	326770	1779500	188330	0	1806500	0					Q8GYN9	Q8GYN9	423	AT1G60550
AT5G03880		MED24.18	22.787	22.7545	23.8239	22.8579	23.7722	23.6193	23.1029	23.1515		0.290162	-0.355657	1	-1.15988	7	7	7	37.8	37.8	37.8	37.04	323.31	175960000	128	12470000	11057000	35157000	24025000	23449000	26305000	27781000	15393000					Q940I2	Q940I2	500	AT5G03880
AT2G25830	Probable transcriptional regulatory protein At2g25830		18.8525	20.9628	19.8063	21.296	17.1219	19.592	21.2151	19.4905		0.420375	0.874536	0.9165	0.864799	5	5	5	17.2	17.2	17.2	36.813	261.19	21823000	37	833030	3243000	1392800	7328500	142380	998610	7315400	568820					O82314	O82314	249	AT2G25830
AT4G37000	Red chlorophyll catabolite reductase, chloroplastic	RCCR	20.696	21.6932	21.3758	22.8037	20.1758	21.2547	22.3966	21.0968		0.540033	0.411189	0.966513	0.649558	15	15	15	50.5	50.5	50.5	36.448	285.4	86198000	124	6822300	6163800	7429200	31009000	1829200	6363300	23659000	2922000					Q8LDU4	Q8LDU4	450	AT4G37000
AT5G22340		At5g22340	20.0867	19.923	20.8242	20.1289	20.6971	20.4655	20.3195	20.7263		0.210024	-0.311395	1	-1.40358	5	5	5	17.6	17.6	17.6	36.265	157.7	33636000	52	4154400	2186700	3820000	5755100	4409200	4378700	6512200	2419900					Q84TE7;F4K9U7	Q84TE7;F4K9U7	415	AT5G22340
AT1G24040			19.4452	18.8897	19.8609	19.5202	19.5224	19.7125	19.7889	19.9933		0.195889	-0.325283	1	-1.45507	5	5	5	17.9	17.9	17.9	36.019	43.343	19200000	55	1651100	1066400	2814100	3874900	1544300	2520900	3569500	2158300					Q9LR91	Q9LR91	626	AT1G24040
AT5G58770	Dehydrodolichyl diphosphate synthase 2		19.3223	20.1064	18.8521	20.687	16.6362	18.9789	20.5021	19.0133		0.325855	0.959304	0.954857	1.06978	7	7	7	20	20	20	35.942	55.534	22441000	26	1821100	2224000	591750	7932300	0	1377800	8103600	390560					Q56Y11	Q56Y11	394	AT5G58770
AT1G53240;AT3G15020	Malate dehydrogenase 1, mitochondrial;Malate dehydrogenase 2, mitochondrial;Malate dehydrogenase	mMDH2	21.5876	21.6034	16.68	20.6574	19.6509	19.8408	21.4455	19.6105		0.997039	-0.0048399	1	-0.0038679	8	6	6	29.6	26.1	26.1	35.804	92.061	41110000	67	12639000	4322900	252190	7358900	937320	1763800	12525000	1311500					Q9ZP06;Q9LKA3;A8MQK3	Q9ZP06;Q9LKA3;A8MQK3	771	AT1G53240;AT3G15020
AT4G24770	31 kDa ribonucleoprotein, chloroplastic	CP31A	24.3354	24.7673	23.4839	25.4133	23.0799	23.658	25.5091	23.4828		0.432225	0.567498	0.922954	0.841685	6	6	6	21.6	21.6	21.6	35.787	219.66	391460000	145	47060000	28665000	20434000	121530000	9017400	24379000	127660000	12711000					Q04836	Q04836	344	AT4G24770
AT3G52380	RNA-binding protein CP33, chloroplastic	CP33	22.8291	22.0145	18.5806	21.9728	20.3035	21.6604	23.0388	20.9025		0.912833	-0.127069	1	-0.114162	6	6	6	29.2	29.2	29.2	35.744	323.31	108340000	105	30833000	11370000	464900	15993000	2227400	9592400	35851000	2007200					Q39061	Q39061	369	AT3G52380
AT4G22890	PGR5-like protein 1A, chloroplastic	PGRL1A	19.9819	18.8001	20.8496	19.9476	20.7653	20.9129	19.8124	20.8251		0.214483	-0.684087	1	-1.388	7	7	7	27.2	27.2	27.2	35.721	134.31	40335000	80	3495000	574670	5939500	4455500	3453700	4576300	3774200	4033300					Q8H112;A0A2H1ZEN5;F4JPU9;Q8GYC7	Q8H112;A0A2H1ZEN5	429	AT4G22890
AT5G17710	GrpE protein homolog	EMB1241;grpE	22.4943	19.1899	16.5286	16.5786	18.9113	21.7494	17.081	16.9088		0.985051	0.0352178	1	0.0195304	9	9	9	31.8	31.8	31.8	35.493	221.27	36939000	40	21967000	1749900	0	480960	2073000	9855000	812450	0					Q94K56;Q9XQC7	Q94K56;Q9XQC7	524	AT5G17710
AT2G33040	ATP synthase subunit gamma, mitochondrial	ATPC	19.6011	19.9199	18.6005	20.3502	18.7138	18.7822	20.0624	16.4963		0.231126	1.10424	1	1.33231	6	6	6	19.1	19.1	19.1	35.448	54.17	18704000	39	3980100	1351800	784920	6132400	466790	1071400	4917100	0					Q96250	Q96250	528	AT2G33040
ATCG00540	Cytochrome f	petA	20.0628	21.0772	25.1925	23.3856	21.7131	23.3254	22.9439	23.6891		0.705347	-0.488373	1	-0.396652	16	16	16	60	60	60	35.356	323.31	449610000	275	6718700	9123800	186590000	73128000	10627000	48666000	50850000	51842000					P56771	P56771	321	ATCG00540
AT4G38460	Heterodimeric geranylgeranyl pyrophosphate synthase small subunit, chloroplastic	GGR	20.4635	19.8095	18.7992	20.55	18.9995	19.6637	20.9445	19.1561		0.732115	0.214618	0.978772	0.358683	6	6	6	20.2	20.2	20.2	35.188	72.516	24306000	38	4299400	1674200	792130	6609900	667210	1557900	8081800	623420					Q39108	Q39108	372	AT4G38460
AT5G66570	Oxygen-evolving enhancer protein 1-1, chloroplastic	PSBO1	20.3081	21.2085	25.7736	23.2276	21.7325	22.3585	22.8378	24.008		0.938623	-0.104752	1	-0.0802828	19	19	7	54.8	54.8	26.2	35.142	323.31	448470000	292	6395900	4851800	231680000	63742000	9503500	21489000	46357000	48021000					P23321	P23321	272	AT5G66570
AT3G10130	Heme-binding-like protein At3g10130, chloroplastic		18.4568	19.5941	21.0309	20.5607	17.6249	19.8108	20.3745	20.9016		0.808351	0.232636	0.959292	0.253491	7	7	7	20.1	20.1	20.1	35.035	78.221	24865000	51	620850	903650	6265600	6804000	0	2690300	3729900	3851000					Q9SR77	Q9SR77	733	AT3G10130
AT5G09660	Malate dehydrogenase;Malate dehydrogenase, glyoxysomal	PMDH2	23.223	22.6678	21.1851	22.8292	21.5421	21.3854	22.829	21.2245		0.252518	0.731019	1	1.26578	8	8	7	33	33	29.4	34.975	323.31	157020000	161	40127000	17823000	8363100	33835000	5894100	7766100	38170000	5038100					F4KDZ4;Q9ZP05;A8MRP1;A0A1P8BBQ0;B3H560	F4KDZ4;Q9ZP05;A8MRP1;A0A1P8BBQ0;B3H560	196	AT5G09660
AT4G04020	Probable plastid-lipid-associated protein 1, chloroplastic	PAP1	19.7318	20.4136	23.9424	22.6224	19.5998	19.8944	21.8936	22.0559		0.511315	0.816609	0.963622	0.697987	13	13	12	54.1	54.1	49.4	34.948	323.31	158160000	139	2288500	1876000	76611000	36992000	1297200	2752800	21939000	14402000					O81439	O81439	242	AT4G04020
AT4G18370	Protease Do-like 5, chloroplastic	DEGP5	17.1688	17.3992	20.3428	17.7984	17.5462	18.7905	17.8206	19.9769		0.711022	-0.356249	0.979878	-0.38855	6	6	6	25.7	25.7	25.7	34.923	212.97	7831400	25	0	0	4360600	59396	232700	1193500	0	1985300					Q9SEL7;A0A1P8B644;A0A1P8B643	Q9SEL7;A0A1P8B644;A0A1P8B643	699	AT4G18370
AT5G24490		At5g24490	21.6127	23.8352	22.4019	24.4095	21.6763	21.7828	24.1969	22.1308		0.505519	0.61811	0.961863	0.707975	10	10	10	27.9	27.9	27.9	34.856	323.31	296870000	169	10817000	37289000	15777000	115350000	7459500	8866300	93101000	7871000					Q94K97	Q94K97	526	AT5G24490
AT5G05000	Translocase of chloroplast 34, chloroplastic	TOC34	20.615	20.2383	16.6901	19.8329	19.3951	19.5335	20.4117	16.2793		0.742199	0.439169	0.966154	0.344535	5	5	5	18.2	18.2	18.2	34.707	53.006	10634000	20	3828400	1095100	185920	1975600	680770	762800	2105300	0					Q38906	Q38906	365	AT5G05000
AT2G35410			23.3955	22.88	22.0786	23.45	21.8811	22.0673	23.6277	21.7921		0.299767	0.608969	1	1.13476	12	12	12	49.7	49.7	49.7	33.785	323.31	329880000	274	71588000	25853000	23483000	77824000	15889000	19102000	86933000	9206000					O82299	O82299	248	AT2G35410
AT1G72640		At1g72640	20.2247	19.9436	19.3701	19.6756	19.9587	19.5747	20.0997	19.24		0.760196	0.0852242	0.976381	0.319476	8	8	2	33.7	33.7	7.7	33.635	308.24	27210000	73	6870600	3040900	2619600	4395300	2378400	2999600	4285300	620750					Q6NMC1	Q6NMC1	410	AT1G72640
AT5G09650	Soluble inorganic pyrophosphatase 6, chloroplastic	PPA6	17.2006	18.8021	21.598	21.711	17.709	17.032	21.1448	20.1078		0.593487	0.82953	0.997366	0.56354	7	7	7	20.7	20.7	20.7	33.38	323.31	26173000	44	0	467300	7279500	10861000	0	0	6267500	1297500					Q9LXC9	Q9LXC9	647	AT5G09650
AT1G02280	Translocase of chloroplast 33, chloroplastic	TOC33	20.8835	20.2031	16.1441	19.8213	16.8843	15.5471	20.315	16.3896		0.232957	1.97897	1	1.3264	8	8	8	33.7	33.7	33.7	32.925	76.022	20094000	31	7347400	2287800	0	3875900	543760	243150	5619500	176120					O23680	O23680	216	AT1G02280
AT2G38210;AT2G38230	Pyridoxal 5-phosphate synthase subunit PDX1.1;Pyridoxal 5-phosphate synthase PDX1-like 4	PDX11;PDX1L4	18.6736	19.1492	17.3201	19.8982	17.3112	17.3926	20.1662	15.7167		0.33873	1.11361	0.939	1.03928	8	8	5	29.1	29.1	17.2	32.862	95.843	10594000	29	1112400	1252000	185550	3730700	0	166850	4146700	0					O80448;O80446	O80448;O80446	234	AT2G38210;AT2G38230
AT5G46110	Triose phosphate/phosphate translocator TPT, chloroplastic	TPT	20.2894	17.194	20.3871	21.6168	16.4629	18.232	21.5158	16.6662		0.31295	1.65262	0.996089	1.10136	3	3	3	7.4	7.4	7.4	32.71	20.851	26806000	17	2694700	785960	2502600	11126000	0	1035400	8662000	0					A0A219HYB6;A0A219HZH3;A0A219I0W9;Q9ZSR7	A0A219HYB6;A0A219HZH3;A0A219I0W9;Q9ZSR7	72	AT5G46110
AT2G33800	30S ribosomal protein S5, chloroplastic	rps5	23.1766	22.9213	21.6605	23.3123	21.5054	21.804	23.3483	21.6076		0.267397	0.701363	1	1.22239	8	8	8	23.1	23.1	23.1	32.645	281.97	225640000	162	54525000	26142000	10589000	49599000	9254200	10930000	58154000	6450500					P93014	P93014	338	AT2G33800
AT5G57850	D-amino-acid transaminase, chloroplastic	DAAT	20.4168	20.247	17.93	19.8741	19.3082	19.9278	20.5142	19.5007		0.767512	-0.195775	0.958148	-0.309356	9	9	9	32.8	32.8	32.8	32.271	58.69	23225000	38	4234300	2130600	278640	4392700	1236400	2617300	7521200	813840					A0A1P8BC80;Q8L493	A0A1P8BC80;Q8L493	64	AT5G57850
AT5G19760	Mitochondrial dicarboxylate/tricarboxylate transporter DTC	DTC	18.5156	18.1205	17.7648	20.3767	16.7694	17.0038	20.106	16.4609		0.321901	1.10939	0.979574	1.07934	9	9	9	36.9	36.9	36.9	31.912	75.772	14938000	35	1344100	344150	459900	6520300	146820	191720	5930800	0					Q9C5M0	Q9C5M0	542	AT5G19760
AT1G71500		F26A9.12	19.4472	18.4837	21.1795	19.1163	21.4872	21.5279	19.3066	20.8207		0.16427	-1.22892	1	-1.58407	9	9	9	38.3	38.3	38.3	31.727	138.24	38819000	82	2950800	683090	9148500	2772000	6402900	8151600	2520800	3925800					Q9C9I7	Q9C9I7	548	AT1G71500
AT1G16880	ACT domain-containing protein ACR11	ACR11;At1g16880	22.506	22.5729	21.5502	23.3692	20.8405	21.5853	23.4841	21.2445		0.34491	0.710982	0.939321	1.02498	8	8	8	23.1	23.1	23.1	31.294	120.92	122310000	74	20585000	10324000	6800100	37881000	2496800	5254300	37014000	1954400					Q9FZ47;F4I613	Q9FZ47;F4I613	596	AT1G16880
AT1G17650	Glyoxylate/succinic semialdehyde reductase 2, chloroplastic	GLYR2	21.2208	21.4707	20.6037	21.9434	20.0734	20.5567	21.8643	19.4646		0.207937	0.819902	1	1.41098	9	9	9	44.8	44.8	44.8	31.282	225.36	58442000	67	8545300	5910000	4697600	17049000	1709500	2850400	16880000	800300					A0A1P8AS42;F4I907	A0A1P8AS42;F4I907	27	AT1G17650
AT3G08940	Chlorophyll a-b binding protein CP29.2, chloroplastic	LHCB4.2	19.5151	18.5575	19.2296	17.7551	20.4785	19.8343	18.9523	19.3984		0.127008	-0.90154	1	-1.77066	4	4	4	16.4	16.4	16.4	31.193	43.769	16628000	45	1345100	0	1866600	0	2817200	1201900	960540	928240					Q9XF88	Q9XF88	757	AT3G08940
AT5G01530	Chlorophyll a-b binding protein CP29.1, chloroplastic	LHCB4.1	20.2548	18.2882	20.8169	19.9112	21.4083	21.0981	19.9542	20.7863		0.163776	-0.993944	1	-1.58626	3	3	3	11.4	11.4	11.4	31.139	37.165	33232000	64	1492000	313240	4225400	2492300	3340600	3481000	2575600	2834200					Q07473	Q07473	348	AT5G01530
AT4G09010	Thylakoid lumenal 29 kDa protein, chloroplastic	TL29	18.9658	17.8426	20.1589	16.5756	19.4385	19.3463	16.9198	20.0873		0.606664	-0.562238	0.954391	-0.543051	4	4	4	20.1	20.1	20.1	31.041	36.625	5713700	21	1260700	0	1924800	266050	596450	645710	0	845730					A0A1P8B8W6;A0A1P8B8Y3;P82281	A0A1P8B8W6;A0A1P8B8Y3;P82281	54	AT4G09010
AT2G40010;AT3G09200;AT3G11250	60S acidic ribosomal protein P0-2;60S acidic ribosomal protein P0-1;60S acidic ribosomal protein P0-3	At3g09200;RPP0B;RPP0A;RPP0C	19.5644	17.7091	17.3056	17.502	19.3049	19.475	18.5653	16.8012		0.544127	-0.516369	0.94935	-0.64279	3	3	3	16	16	16	30.618	24.159	3847300	14	901700	367490	0	0	410380	1825100	342670	0					A8MQR4;Q42112;O04204;P57691	A8MQR4;Q42112;O04204;P57691	85	AT2G40010;AT3G09200;AT3G11250
AT5G66530		At5g66530	17.0678	21.6909	21.047	22.2326	16.9801	20.9388	22.247	17.2944		0.54006	1.14446	0.954278	0.649513	4	4	4	18.3	18.3	18.3	30.476	44.298	38192000	31	769190	2685500	3348900	16006000	530920	2626100	11352000	873280					A0A1P8BDF7;Q9FJY6	A0A1P8BDF7;Q9FJY6	67	AT5G66530
AT2G34460	Uncharacterized protein At2g34460, chloroplastic		22.463	22.0293	22.9408	22.4479	23.2577	23.0282	22.5286	22.8827		0.10849	-0.454043	1	-1.88441	9	9	9	32.5	32.5	32.5	30.471	323.31	247660000	191	39038000	14570000	29644000	33744000	31695000	29305000	43947000	25713000					Q8H124	Q8H124	430	AT2G34460
AT3G23400	Probable plastid-lipid-associated protein 6, chloroplastic	PAP6	18.5749	18.5415	20.5671	20.0699	18.8166	19.0954	19.6424	20.0455		0.950033	0.0383334	1	0.0653314	9	9	9	40.1	40.1	40.1	30.454	108.08	18115000	49	1293900	240730	4732900	5258900	514210	1078700	3119400	1624300					Q9LW57;A0A1I9LQU3;A0A1I9LQU5	Q9LW57;A0A1I9LQU3;A0A1I9LQU5	644	AT3G23400
AT4G12800	Photosystem I reaction center subunit XI, chloroplastic	PSAL	17.8499	18.7333	21.7249	19.8862	22.6287	21.818	19.9948	22.0997		0.0851983	-2.0867	1	-2.0588	4	4	4	13.2	13.2	13.2	30.441	266.83	71903000	89	2206800	805670	5004200	2331600	9883400	6839100	2669700	5621800					A0A1P8B6D0;Q9SUI4	A0A1P8B6D0;Q9SUI4	48	AT4G12800
AT4G10340	Chlorophyll a-b binding protein CP26, chloroplastic	LHCB5	20.4176	19.9924	19.6548	19.9496	20.1413	20.2053	19.7981	19.8819		0.987539	-0.00301933	0.999609	-0.0162801	9	9	9	45	45	45	30.156	87.016	38996000	101	3973800	928340	1743700	3610100	940980	3340300	2760200	2596000					Q9XF89	Q9XF89	758	AT4G10340
ATCG00830;ATCG01310	50S ribosomal protein L2, chloroplastic	rpl2-A	18.7006	18.0405	20.3693	20.9826	18.8396	18.8997	20.6722	19.4417		0.943464	0.0599504	1	0.0739362	6	6	6	30.3	30.3	30.3	29.864	67.369	33017000	60	1365600	350640	4113800	10798000	824200	946900	8281600	1338100					P56791	P56791	326	ATCG00830;ATCG01310
AT5G16390	Biotin carboxyl carrier protein of acetyl-CoA carboxylase 1, chloroplastic	BCCP1;CAC1	19.8424	21.7853	21.3909	22.4814	19.7883	20.7456	22.1674	21.1766		0.605954	0.405532	0.96307	0.544149	5	5	5	17.9	17.9	17.9	29.612	72.955	45140000	41	1892800	3930600	5733200	15231000	595170	3139400	12025000	2592600					Q42533;F4KE21;Q9LLC1	Q42533;F4KE21	382	AT5G16390
AT4G17600		Lil3:1	17.8431	17.2384	21.4835	20.6438	19.6724	20.0482	20.7456	20.8265		0.379066	-1.02098	0.8868	-0.949416	6	6	6	30.2	30.2	30.2	29.403	145.94	16350000	35	104670	171120	5340800	3711400	809210	921390	3476000	1814800					Q9SYX1	Q9SYX1	749	AT4G17600
AT1G65260	Membrane-associated protein VIPP1, chloroplastic	VIPP1	21.8581	22.5289	21.7217	23.126	21.6424	22.1639	23.2356	21.6905		0.807116	0.125592	0.967857	0.255167	10	10	10	49	49	49	28.912	323.31	163650000	183	13947000	18944000	10727000	51158000	8617100	15620000	36375000	8259900					A0A178W0D3;O80796	A0A178W0D3;O80796	1	AT1G65260
AT1G30230	Elongation factor 1-delta 1	At1g30230	19.6613	19.5752	18.6785	20.0554	18.9947	18.5928	20.4203	18.5831		0.534223	0.344871	0.966753	0.659218	9	9	6	47.7	47.7	35.8	28.776	206.29	24424000	62	4299300	1612600	1206900	6374900	911130	1012300	8519600	486750					A8MRC4;P48006	A8MRC4;P48006	86	AT1G30230
AT5G47110		At5g47110	17.6964	18.1651	19.5743	19.2438	17.2076	18.528	18.9029	19.4317		0.822149	0.152342	0.943556	0.234831	4	4	4	30.6	30.6	30.6	28.601	104.74	7227300	26	466650	0	2052200	1660400	219760	624340	1258700	945210					Q6NKS4	Q6NKS4	407	AT5G47110
AT1G29910;AT1G29920;AT1G29930;AT2G34420	Chlorophyll a-b binding protein 1, chloroplastic;Chlorophyll a-b binding protein 3, chloroplastic;Chlorophyll a-b binding protein 2, chloroplastic	LHCB1.3;LHCB1.2;LHCB1.1;Lhb1B2	22.5584	22.2835	22.2616	21.3558	23.2023	22.3479	17.0024	23.1655		0.666241	0.685298	0.981696	0.453335	4	4	3	26.2	26.2	23.2	28.241	219.49	80675000	75	6999500	2823700	7052600	3566000	8682300	6148600	3989100	6077500					P04778;Q8VZ87;P0CJ48;Q39141	P04778;Q8VZ87;P0CJ48;Q39141	257	AT1G29910;AT1G29920;AT1G29930;AT2G34420
AT5G52440	Sec-independent protein translocase protein TATB, chloroplastic	TATB	16.8963	17.8498	21.8682	20.0548	18.6445	18.6959	19.1233	20.0114		0.968025	0.0485158	1	0.0417862	4	4	4	37.7	37.7	37.7	28.231	63.994	13325000	22	135890	0	6969800	2820300	370240	314560	1389200	1325400					Q9XH75	Q9XH75	762	AT5G52440
AT3G01500	Beta carbonic anhydrase 1, chloroplastic	BCA1	20.449	19.8193	19.3822	20.2821	19.0873	19.5746	20.5181	19.1141		0.358197	0.409607	0.912357	0.994906	13	13	7	59.1	59.1	32.4	28.198	242.48	50317000	98	6401900	1393000	2022200	5929800	538980	1469200	6651800	675790					A0A1I9LQB3;P27140	A0A1I9LQB3;P27140	8	AT3G01500
AT1G06680	Oxygen-evolving enhancer protein 2-1, chloroplastic	PSBP1	17.3533	18.1508	20.1904	17.6689	16.3528	19.9715	19.1328	19.8664		0.660248	-0.490002	0.986374	-0.462164	2	2	2	9.1	9.1	9.1	28.095	30.294	8600500	18	402580	0	1954300	248120	798550	1426000	1227100	896070					Q42029	Q42029	378	AT1G06680
AT1G44575	Photosystem II 22 kDa protein, chloroplastic	PSBS;NPQ4	19.9601	17.3223	20.5938	19.811	20.6389	20.6316	19.9219	20.7012		0.206916	-1.0516	1	-1.41463	4	4	4	20	20	20	28.007	54.402	49118000	60	2536400	1793200	3587200	2079000	2374200	3152400	2689000	1318300					Q9XF91;F4IEG8	Q9XF91;F4IEG8	759	AT1G44575
AT4G09040		At4g09040	22.0111	21.6425	16.1247	20.811	20.5353	20.3954	21.7505	16.6053		0.859389	0.325728	0.970118	0.184913	8	8	8	49.6	49.6	49.6	27.703	129.49	50883000	68	17778000	5702300	0	6840700	3235100	1935700	15391000	0					A8MS54;Q6NPL0	A8MS54;Q6NPL0	88	AT4G09040
AT1G15820		F7H2.16	19.6672	18.79	20.2018	18.4727	21.4081	20.5182	18.5143	20.5002		0.239361	-0.952245	1	-1.30608	5	5	5	19	19	19	27.522	323.31	46726000	94	2858300	416580	3180300	1078700	6093800	4179700	943360	2293000					Q9LMQ2	Q9LMQ2	618	AT1G15820
AT4G34090		At4g34090;F28A23.80	21.0288	20.9318	16.6143	20.6566	16.8551	17.6253	20.8464	17.8349		0.314269	1.51744	0.979826	1.09808	7	7	7	38.3	38.3	38.3	26.322	73.917	18463000	30	5322100	2225600	443410	3693500	448080	914590	5415300	0					Q3E7I4;Q94JY0;F4JJY7	Q3E7I4;Q94JY0;F4JJY7	169	AT4G34090
ATCG00800	30S ribosomal protein S3, chloroplastic	rps3	19.5345	18.9929	15.9152	18.9875	18.3014	17.4626	19.1111	18.4038		0.967532	0.0377915	1	0.0424309	7	7	7	33	33	33	25.188	47.766	16406000	41	2542000	716490	293030	1842500	346800	332610	2092200	285690					P56798	P56798	327	ATCG00800
AT4G05180	Oxygen-evolving enhancer protein 3-2, chloroplastic	PSBQ2	16.5748	18.322	18.8879	17.6988	19.5907	19.1896	17.7967	18.7428		0.177471	-0.959124	1	-1.5276	7	7	6	39.1	39.1	34.8	24.643	48.273	7711400	36	0	0	1101700	0	1263500	1225000	396810	564140					Q41932	Q41932	376	AT4G05180
AT4G20260	Plasma membrane-associated cation-binding protein 1	PCAP1	20.909	19.9133	16.7542	17.4132	19.9013	20.1981	19.1554	17.3907		0.736482	-0.413926	0.968816	-0.352546	7	7	7	40	40	40	24.584	180.35	17640000	28	8692100	1552800	0	0	1940700	3145800	2076700	231520					Q96262;F4JUT9;F4JUT8	Q96262;F4JUT9	530	AT4G20260
AT1G31330	Photosystem I reaction center subunit III, chloroplastic	PSAF	17.104	18.1932	18.9215	17.1558	19.6381	19.6321	17.4863	18.9006		0.161028	-1.07065	1	-1.59859	5	5	5	26.7	26.7	26.7	24.173	31.705	11754000	36	440200	2008500	1593200	0	828690	1124300	257050	680950					Q9SHE8	Q9SHE8	704	AT1G31330
ATCG00720	Cytochrome b6	petB	19.4368	20.4876	17.0418	17.642	17.0283	19.1974	17.8421	16.1152		0.32404	1.10628	0.96925	1.07416	4	4	4	23.3	23.3	23.3	24.152	38.407	7844900	24	1339500	2726200	252710	402530	331850	800160	454730	0					P56773	P56773	322	ATCG00720
AT4G32260		F10M6.100	18.6905	17.9452	20.0185	17.1757	20.1243	20.5113	19.4075	20.4572		0.044057	-1.66762	1	-2.5404	5	5	5	27.9	27.9	27.9	23.917	53.968	13369000	31	944390	315800	2698500	0	2140700	3279000	1873700	1936300					Q42139	Q42139	379	AT4G32260
ATCG00130	ATP synthase subunit b, chloroplastic	atpF	20.5236	17.7297	22.3486	19.793	22.5573	22.8862	19.7315	22.681		0.174955	-1.86524	1	-1.53805	5	5	5	28.8	28.8	28.8	21.057	323.31	69515000	78	2472800	360730	11787000	1572900	13436000	15026000	1803800	10047000					P56759	P56759	317	ATCG00130
AT5G38410;AT5G38420;AT5G38430	Ribulose bisphosphate carboxylase small chain;Ribulose bisphosphate carboxylase small chain 3B, chloroplastic;Ribulose bisphosphate carboxylase small chain 2B, chloroplastic;Ribulose bisphosphate carboxylase small chain 1B, chloroplastic	At5g38410;RBCS-3B;RBCS-2B;RBCS-1B	16.9936	17.8459	16.6444	19.9474	17.5035	20.6036	19.8826	19.8436		0.161297	-1.6005	1	-1.59737	4	4	2	21.3	21.3	8.6	19.395	25.826	12048000	21	1375000	0	0	1600100	1582300	1483300	1505400	779230					F4KA76;B3H5S2;P10798;P10797;P10796	F4KA76;B3H5S2;P10798;P10797;P10796	92	AT5G38410;AT5G38420;AT5G38430
AT4G28750	Photosystem I reaction center subunit IV A, chloroplastic	PSAE1	16.6482	18.0876	19.4055	16.6917	20.0226	19.4923	17.8855	19.6425		0.10339	-1.55247	1	-1.91914	3	3	2	35	35	25.9	14.967	32.988	5521600	24	0	0	1487700	110470	1301000	1215100	131220	630930					Q9S831	Q9S831	688	AT4G28750
ATCG00580	Cytochrome b559 subunit alpha	psbE	18.3884	21.2572	18.7607	17.7706	19.666	19.0999	17.707	17.6679		0.59844	0.509052	0.97981	0.555808	4	4	4	48.2	48.2	48.2	9.3864	108.61	8927200	25	1127200	2927800	817690	471630	1080400	1257700	315070	328020					P56779	P56779	325	ATCG00580

## Sheet: Supp. Table 3
Supplemental Table 3. List of proteins filtered according to their molecular weight for the slices around 50 kDa and 30 kDa. The selection of the proteins considered a range of +/- 5 kDa around the size where the slices where excised. Additionally, it is indicated the prescence of phospho-sites in the literature for each protein.
Band of 50 kDa
ENSG	Protein names	Gene names	Student's T-test Significant cmt1_2_WT_2	Student's T-test p-value cmt1_1_WT_1	Student's T-test Difference cmt1_1_WT_1	Student's T-test q-value cmt1_1_WT_1	Student's T-test Test statistic cmt1_1_WT_1	Peptides	Unique peptides	Sequence coverage [%]	Mol. weight [kDa]	Intensity	Protein IDs	Reiland, et al., 2009 (Plant physiology)	Sugiyama, et al., 2008 (Molecular systems biology)	Lohrig, et al., 2009 (Planta)	Phosphat
AT5G01920	Serine/threonine-protein kinase STN8, chloroplastic	STN8		0.595142	-0.509332	0.568465	-0.560952	15	15	34.5	54.978	75801000	Q9LZV4	-	-	-	-
AT4G32770	Tocopherol cyclase, chloroplastic	VTE1		0.761802	0.586769	0.762347	0.317252	10	10	24	54.72	49902000	Q94FY7	-	-	-	+
AT3G46100;AT5G03406		F12M12_70;At5g03406	+	8.41745e-05	2.60965	0.012	9.36338	6	6	14	54.558	9366000	O82413;F4KFB0	-	-	-	+
AT4G01050	Rhodanese-like domain-containing protein 4, chloroplastic	STR4		0.283745	0.787316	0.252594	1.17706	7	7	13.8	54.468	13861000	A0A1P8B8J7;Q9M158	-	-	-	+
AT3G46780		T6H20.190	+	0.00177112	-1.6959	0.0144	-5.33415	22	22	49.4	54.358	181030000	Q9STF2	+	-	-	+
AT5G14590	Isocitrate dehydrogenase [NADP], chloroplastic/mitochondrial			0.94998	0.0148392	0.949171	0.0654	16	15	42.5	54.195	27404000	Q8LPJ5;A0A1P8ASL1;Q9SLK0	-	-	-	-
AT5G11880	Diaminopimelate decarboxylase 2, chloroplastic	LYSA2		0.728365	0.512816	0.717697	0.363965	14	5	37.6	54.163	28315000	Q94A94	-	+	-	+
ATCG00480	ATP synthase subunit beta, chloroplastic	atpB	+	0.0367776	0.884259	0.0387042	2.67506	21	20	53.2	53.933	139650000	P19366	+	-	+	+
AT3G57610	Adenylosuccinate synthetase, chloroplastic	PURA		0.0885256	2.77586	0.0721758	2.03113	13	13	33.3	52.964	84118000	Q96529	+	-	-	+
ATCG00490	Ribulose bisphosphate carboxylase large chain	rbcL	+	0.000150128	2.95049	0.00666667	8.44869	24	23	53.4	52.954	749480000	O03042;P93292	+	-	+	+
AT5G19540		At5g19540	+	0.00457699	-2.27654	0.0190588	-4.39826	5	5	15.4	52.843	3807100	Q949W7	-	-	-	-
AT2G44350	Citrate synthase 4, mitochondrial	CSY4	+	0.00659673	1.3047	0.0189744	4.06719	5	5	11.2	52.782	4457000	P20115	-	-	-	-
AT4G34350	4-hydroxy-3-methylbut-2-enyl diphosphate reductase, chloroplastic	ISPH		0.222301	1.28287	0.190276	1.36137	17	17	44	52.78	34551000	Q94B35	-	-	-	-
AT2G21370		XK-1	+	0.0188052	1.34523	0.0288276	3.19131	11	11	33.5	52.467	21606000	Q8L794;A0A1P8AX79;A0A1P8AXD5	-	-	-	+
AT3G04650		F7O18.13	+	7.33059e-06	2.97527	0	14.2953	9	9	23.3	52.362	13254000	Q9SR09	-	-	-	+
AT5G16290	Acetolactate synthase small subunit 1, chloroplastic	VAT1		0.303177	0.984208	0.272248	1.126	4	4	11.1	52.33	5090300	Q9FFF4	-	-	-	-
AT3G09580		F11F8_15	+	0.0222354	-0.490036	0.0287742	-3.05964	18	18	52.6	52.258	97486000	Q9SF45;Q9SIC9	-	-	-	-
AT5G43780	ATP sulfurylase 4, chloroplastic	APS4		0.14874	0.90094	0.118357	1.6563	11	5	24.3	52.125	14534000	Q9S7D8	-	-	-	-
AT1G08550	Violaxanthin de-epoxidase, chloroplastic	VDE1		0.623036	-0.405903	0.598803	-0.51794	17	17	40	52.017	108380000	Q39249	-	-	-	+
AT2G39730	Ribulose bisphosphate carboxylase/oxygenase activase, chloroplastic	RCA	+	0.000206964	1.4851	0.005	7.97545	29	29	75.7	51.981	8699900000	P10896;F4IVZ7	+	+	+	+
AT5G62790	1-deoxy-D-xylulose 5-phosphate reductoisomerase, chloroplastic	DXR	+	0.000131558	1.07491	0.0075	8.65024	21	21	51.8	51.963	224370000	Q9XFS9;F4K7T6	-	-	-	+
ATCG00280	Photosystem II CP43 reaction center protein	psbC	+	0.0101553	-2.11888	0.0233333	-3.69443	14	14	34	51.867	2751300000	P56778	+	+	-	+
AT1G74470	Geranylgeranyl diphosphate reductase, chloroplastic	CHLP		0.893899	0.203944	0.891326	0.139132	23	23	50.5	51.837	630980000	Q9CA67	-	-	-	-
AT4G20360	Elongation factor Tu, chloroplastic	TUFA	+	0.00515915	1.22929	0.018	4.28818	22	21	62.6	51.63	2139500000	P17745	-	-	-	+
AT3G22890	ATP sulfurylase 1, chloroplastic	APS1	+	0.0162664	0.974671	0.0327843	3.30695	18	11	52.7	51.458	169910000	Q9LIK9	-	-	-	-
AT4G30950	Omega-6 fatty acid desaturase, chloroplastic	FAD6		0.0503195	1.77251	0.050026	2.44222	7	7	15.6	51.225	15780000	P46312	-	-	-	-
AT3G01060		At3g01060	+	0.00119016	-0.705948	0.01	-5.76321	21	21	46.2	51.024	107620000	Q8RWI4;F4IYD5;F4IYD7	+	-	-	+
AT2G22250	Bifunctional aspartate aminotransferase and glutamate/aspartate-prephenate aminotransferase	PAT		0.480912	0.771756	0.450356	0.751263	15	15	42.1	50.999	48714000	Q9SIE1	-	-	-	-
AT5G36170	Peptide chain release factor PrfB1, chloroplastic	PRFB1;HCF109		0.172424	1.4216	0.134136	1.5487	10	10	27.2	50.976	12095000	Q9LVY0;A0A1P8BGW0;F4K2X9	-	-	-	-
AT5G54810	Tryptophan synthase beta chain 1, chloroplastic	TSB1		0.0821502	0.457181	0.0675506	2.08513	12	5	30.6	50.925	115590000	P14671	-	-	-	+
AT5G22620	Probable 2-carboxy-D-arabinitol-1-phosphatase	At5g22620		0.0797176	1.16481	0.0657273	2.10686	9	9	27.6	50.805	9628500	F4K9Y6;A0A1P8BB43;Q9FNJ9	-	-	-	-
AT2G36250	Cell division protein FtsZ homolog 2-1, chloroplastic	FTSZ2-1		0.406894	0.531147	0.389719	0.891692	12	8	36.6	50.721	38230000	O82533;A0A1P8AXD8	-	-	-	-
AT1G62180	5-adenylylsulfate reductase 2, chloroplastic	2022-04-02	+	0.0175458	2.01528	0.0304	3.24638	9	7	31.7	50.655	9705100	P92981;F4HX50	-	-	-	+
AT1G08490	Cysteine desulfurase 1, chloroplastic	NFS2	+	0.0253223	1.0486	0.0291077	2.9588	8	8	23.3	50.485	32681000	Q93WX6	-	-	-	+
AT1G32200	Glycerol-3-phosphate acyltransferase, chloroplastic	ATS1	+	2.99141e-05	4.00575	0	11.2216	15	15	49.5	50.421	65866000	Q43307	-	-	-	-
AT5G46290	3-oxoacyl-[acyl-carrier-protein] synthase I, chloroplastic	KAS1;KAS I		0.335837	1.46312	0.30571	1.04605	11	11	36.2	50.413	86488000	P52410;F4KHF4	-	-	-	+
AT4G33680	LL-diaminopimelate aminotransferase, chloroplastic	DAP		0.111562	1.86539	0.0908077	1.86427	18	18	54.9	50.396	255440000	Q93ZN9	-	-	-	-
AT5G63570	Glutamate-1-semialdehyde 2,1-aminomutase 1, chloroplastic	GSA1		0.144701	0.577353	0.115673	1.67627	14	5	50.6	50.369	175690000	P42799;A0A1P8BGJ8	-	-	-	-
AT3G52750	Cell division protein FtsZ homolog 2-2, chloroplastic	FTSZ2-2		0.0919086	0.325438	0.0763871	2.00405	12	8	32.1	50.317	73712000	Q9LXJ0;A0A1I9LSJ8	-	-	-	+
AT1G80380	D-glycerate 3-kinase, chloroplastic	At1g80380;GLYK		0.882185	-0.258	0.886545	-0.154628	10	10	27.3	50.259	33270000	F4HS63;Q944I4;A0A1P8AMB3;A0A1P8AMB5;C0Z2X8	-	-	-	-
AT2G28800	Inner membrane protein ALBINO3, chloroplastic	ALB3	+	0.000753297	-0.955188	0.0114286	-6.28776	4	4	14.3	50.245	111130000	Q8LBP4;F4IJM1;B3H4X4	+	-	+	+
AT3G04550	Rubisco accumulation factor 2, chloroplastic	RAF2	+	0.000172245	3.49596	0.00545455	8.24325	13	13	35.2	50.199	72335000	Q9SR19	-	-	-	-
AT3G48730	Glutamate-1-semialdehyde 2,1-aminomutase 2, chloroplastic	GSA2		0.101317	1.01045	0.0815918	1.93374	18	9	55.9	50.141	621910000	Q42522	-	-	+	+
AT5G55070	Dihydrolipoyllysine-residue succinyltransferase component of 2-oxoglutarate dehydrogenase complex 1, mitochondrial		+	9.8416e-06	1.50777	0	13.5925	5	1	14.2	50.133	9017100	Q9FLQ4	-	-	-	-
AT3G12780	Phosphoglycerate kinase 1, chloroplastic	PGK1	+	0.00098412	1.07883	0.0104348	5.97705	33	18	77.3	50.111	6474700000	Q9LD57	+	-	+	+
AT3G18500	Carbon catabolite repressor protein 4 homolog 3	At3g18500;CCR4-3	+	0.00276109	1.64084	0.0177778	4.88184	9	9	26.7	49.984	12985000	A0A1I9LNC7;F4J8R6;Q9LS39	-	-	-	+
AT1G56190	Phosphoglycerate kinase 2, chloroplastic;Phosphoglycerate kinase	At1g56190	+	0.0170205	0.662578	0.030963	3.27064	27	12	67.8	49.938	386190000	P50318;F4I3L1;Q9SAJ4	-	-	-	+
AT1G26090	Uncharacterized protein At1g26090, chloroplastic			0.079228	1.04273	0.0664828	2.11132	9	9	20.7	49.908	6630100	Q6DYE4	-	-	-	-
AT4G31990	Aspartate aminotransferase;Aspartate aminotransferase, chloroplastic	ASP5		0.41407	1.26087	0.390841	0.877294	25	24	73.2	49.324	388030000	F4JTH0;P46248;B9DG21	-	-	-	-
AT3G58140	Phenylalanine--tRNA ligase, chloroplastic/mitochondrial			0.640162	0.634023	0.61366	0.492058	13	13	33.3	49.251	63280000	Q94K73	-	-	-	+
AT5G66470		K1F13.13	+	0.00487319	1.57978	0.0185143	4.3404	10	10	26	48.931	15872000	Q8VZ74	-	-	-	+
AT5G16620	Protein TIC 40, chloroplastic	TIC40		0.514839	-0.0562439	0.479307	-0.69195	14	14	45.6	48.903	72796000	Q9FMD5	-	-	-	+
AT1G80600	Acetylornithine aminotransferase, chloroplastic/mitochondrial	WIN1		0.764341	0.429252	0.761452	0.313739	14	14	46.8	48.826	46250000	Q9M8M7	-	-	-	-
AT2G43235				0.14127	0.802663	0.115741	1.69366	5	5	12.1	48.651	3195400	Q56Y19	-	-	-	+
AT2G33150	3-ketoacyl-CoA thiolase 2, peroxisomal	PED1		0.095513	1.61538	0.078375	1.9763	11	11	39	48.578	57790000	Q56WD9	-	-	-	+
AT1G73110				0.490057	0.977944	0.455514	0.735004	17	17	53	48.325	45345000	Q9AST9;A0A1P8ATD8	-	-	+	+
AT5G58330	Malate dehydrogenase	At5g58330	+	0.0238694	0.9373	0.027875	3.00449	13	13	37.5	48.316	214400000	Q8H1E2;F4KEX3	-	-	-	-
AT2G35660		CTF2A	+	0.0263041	-1.06639	0.0286471	-2.9295	9	6	27.8	48.314	20647000	Q9ZQN9;F4IKT4	-	-	-	-
AT5G28500	Rubisco accumulation factor 1, chloroplastic	RAF1		0.19529	1.98015	0.162767	1.45733	13	13	38	48.236	25019000	Q9LKR8	-	-	-	+
AT5G66120	3-dehydroquinate synthase, chloroplastic	DHQS		0.56585	0.888147	0.531766	0.607397	17	17	48.6	48.064	53165000	Q8VYV7	-	+	-	+
AT3G01480	Peptidyl-prolyl cis-trans isomerase CYP38, chloroplastic	CYP38		0.409814	-1.06466	0.388058	-0.88581	8	8	27.2	47.981	9772600	Q9SSA5	-	-	-	+
AT1G80770		PDE318		0.70621	0.233632	0.703602	0.395419	4	4	11.9	47.806	1751400	A0A1P8AP60;A0A1P8AP55;Q8L7Q9;F4HU14;A0A1P8APB2;A0A1P8AP72	-	-	-	-
AT1G79050	DNA repair protein recA homolog 1, chloroplastic	RECA;At1g79050		0.0951578	-0.258985	0.0792	-1.97898	6	6	19.6	47.733	8689600	Q39199;A8MQK1	-	-	-	+
AT5G13420		T22N19_70	+	0.0257966	-0.48156	0.0295152	-2.9445	17	17	52.3	47.698	86884000	Q9LYR4	-	-	-	+
AT1G42970	Glyceraldehyde-3-phosphate dehydrogenase GAPB, chloroplastic	GAPB		0.215766	1.41036	0.18577	1.38357	25	21	64.4	47.659	4117400000	P25857	-	+	-	+
AT3G56940	Magnesium-protoporphyrin IX monomethyl ester [oxidative] cyclase, chloroplastic	CRD1		0.951318	-0.066946	0.945824	-0.0636478	19	19	48.9	47.63	214230000	Q9M591;F4J0U9	-	-	-	+
AT3G51840	Acyl-coenzyme A oxidase 4, peroxisomal	ACX4		0.0784322	1.08842	0.0657674	2.11863	8	8	27.8	47.556	6742500	Q96329	-	-	-	+
AT5G35630	Glutamine synthetase, chloroplastic/mitochondrial	GLN2	+	0.0309407	1.22196	0.0365217	2.80546	23	23	53.7	47.41	2625500000	Q43127;F4ID91;Q8LCE1	+	-	+	+
AT4G35630	Phosphoserine aminotransferase 1, chloroplastic	PSAT1		0.7114	-0.587022	0.700589	-0.388011	11	7	35.3	47.359	30313000	Q96255	-	-	-	+
AT2G39670		At2g39670	+	0.000225064	1.95526	0.00461538	7.85566	7	7	25	47.35	8140300	O48815;F4IVY6	-	-	-	-
AT1G48850	Chorismate synthase, chloroplastic;Chorismate synthase	EMB1144	+	9.84007e-05	1.81244	0.01	9.10833	13	13	35.8	47.317	75784000	P57720;F4I033;F4I032	-	-	-	+
AT1G01090	Pyruvate dehydrogenase E1 component subunit alpha-3, chloroplastic	PDH-E1 ALPHA		0.926523	0.143323	0.923578	0.0961625	13	13	38.8	47.173	44122000	O24457	-	-	-	-
AT3G27740	Carbamoyl-phosphate synthase small chain, chloroplastic	CARA	+	0.0163696	0.787833	0.0321538	3.30187	16	16	44.2	47.058	52164000	Q9LVW7;A8MRD8	-	-	+	-
AT1G60990		At1g60990	+	0.0102517	1.08795	0.0257674	3.68646	4	4	16.9	47.008	5277800	Q681Y3	-	-	-	-
AT1G53280	Protein DJ-1 homolog B	DJ1B	+	0.0213519	2.9656	0.0292459	3.09132	10	10	33.1	46.99	16858000	Q9MAH3;A0A1P8AUR1	-	-	-	-
AT1G72730;AT3G13920	Eukaryotic initiation factor 4A-1;Eukaryotic initiation factor 4A-3	EIF4A1;TIF4A-1;TIF4A-3		0.530013	0.770705	0.491342	0.666262	6	1	15.2	46.949	11225000	F4JEL4;P41376;A8MRZ7;F4JEL5;A0A1I9LSZ7;Q9CAI7	-	-	-	+
AT5G23120	Photosystem II stability/assembly factor HCF136, chloroplastic	HCF136		0.0964989	2.0047	0.0785567	1.96889	13	13	36.9	46.913	27808000	A0A1P8BG37;O82660	-	-	-	-
AT3G17810	Dihydropyrimidine dehydrogenase (NADP(+)), chloroplastic	PYD1		0.0690316	1.84555	0.0610244	2.21117	7	7	25.1	46.846	24675000	Q9LVI9	-	-	-	-
AT1G69740	Delta-aminolevulinic acid dehydratase 1, chloroplastic	HEMB1	+	0.000385602	1.12177	0.008	7.12175	16	16	47.7	46.69	241550000	Q9SFH9	-	-	-	+
AT2G17630	Phosphoserine aminotransferase 2, chloroplastic	PSAT2		0.42547	0.684425	0.396227	0.854802	9	5	26.3	46.633	4048900	Q9SHP0	-	-	-	+
AT2G37860		LCD1		0.818965	0.229417	0.809678	0.239128	6	6	18.1	46.629	9928300	B9DFK5;Q9FGP9	-	-	-	-
AT1G50450		At1g50450	+	2.6345e-05	-1.19287	0	-11.4716	11	11	34.3	46.559	111300000	Q94BZ0	-	-	-	-
AT5G17990	Anthranilate phosphoribosyltransferase, chloroplastic	PAT1		0.13188	1.40287	0.108491	1.74345	4	4	11.5	46.52	4043400	Q02166	-	-	-	-
AT3G52880	Probable monodehydroascorbate reductase, cytoplasmic isoform 3	MDAR1	+	0.016509	1.33059	0.0315472	3.29507	10	10	31.1	46.487	9229100	Q9LFA3;F4J849	+	+	-	+
AT1G04420		At1g04420	+	0.00748784	2.08325	0.02	3.95578	18	18	57	46.427	188750000	Q8VZ23	-	-	-	-
AT1G11860	Aminomethyltransferase, mitochondrial	GDCST		0.243513	2.33978	0.2128	1.29315	16	16	42.6	46.352	136150000	A0A2H1ZEA9;O65396	-	-	-	+
AT4G18480	Magnesium-chelatase subunit ChlI-1, chloroplastic	CHLI1		0.626808	1.00556	0.599089	0.512206	19	11	44.3	46.269	228700000	P16127	+	-	-	+
AT5G45930	Magnesium-chelatase subunit ChlI-2, chloroplastic	CHLI2		0.418602	1.09081	0.391171	0.868299	15	7	40.7	46.097	12345000	Q5XF33	-	+	-	+
AT1G31180	3-isopropylmalate dehydrogenase 1, chloroplastic	IMDH1		0.0573143	-0.44161	0.0549367	-2.34673	11	5	40.8	45.77	30626000	A0A1P8AUM8;Q9SA14	-	-	-	-
AT1G51110	Probable plastid-lipid-associated protein 12, chloroplastic	PAP12		0.377576	-1.42172	0.358436	-0.952597	9	9	26.2	45.765	24492000	Q8LAP6	-	-	-	+
AT1G65930	Cytosolic isocitrate dehydrogenase [NADP]	CICDH		0.0584295	1.53344	0.05645	2.33264	7	6	20.7	45.746	9675900	Q9SRZ6	-	-	-	+
AT1G77490	L-ascorbate peroxidase T, chloroplastic	APXT	+	0.000636707	-1.66093	0.0126316	-6.48949	15	13	39.9	45.643	67968000	A0A1P8APU0;Q42593;Q9SI17;Q9SI16	-	-	-	+
AT1G56050	Obg-like ATPase 1	At1g56050	+	0.00644798	1.88471	0.0194737	4.08742	13	13	41.3	45.628	51719000	F4I3J0	-	-	-	-
AT4G33470	Histone deacetylase 14	HDA14	+	0.00331252	1.85794	0.015	4.70397	8	8	28.6	45.576	11716000	Q941D6	-	-	-	-
ATCG01110	NAD(P)H-quinone oxidoreductase subunit H, chloroplastic	ndhH		0.483545	-1.58253	0.450422	-0.746559	14	14	38.9	45.502	106080000	P56753	-	-	-	-
AT2G20420	Succinyl-CoA ligase [ADP-forming] subunit beta, mitochondrial			0.108947	1.19615	0.0889412	1.88138	9	9	31.1	45.345	10034000	O82662	-	-	-	-
AT2G25840		OVA4		0.788185	-0.361546	0.782526	-0.280951	8	8	25	45.3	16632000	Q8RXE9;F4ISP4;F4ISP6;A0A1P8AY21	-	-	-	-
AT3G54050	Fructose-1,6-bisphosphatase, chloroplastic	FBP		0.182195	1.62091	0.144605	1.50835	17	17	43.4	45.161	489090000	P25851	-	-	-	-
AT5G30510		RPS1	+	0.00016144	0.909223	0.006	8.33955	16	16	50.5	45.11	600220000	Q93VC7	-	-	-	+
Band of 30 kDa
ENSG	Protein names	Gene names	Student's T-test Significant cmt1_2_WT_2	Student's T-test p-value cmt1_1_WT_1	Student's T-test Difference cmt1_1_WT_1	Student's T-test q-value cmt1_1_WT_1	Student's T-test Test statistic cmt1_1_WT_1	Peptides	Unique peptides	Sequence coverage [%]	Mol. weight [kDa]	Intensity	Protein IDs	Reiland, et al., 2009 (Plant physiology)	Sugiyama, et al., 2008 (Molecular systems biology)	Lohrig, et al., 2009 (Planta)	Phosphat
AT4G04020	Probable plastid-lipid-associated protein 1, chloroplastic	PAP1			0.511315	0.816609	0.963622	0.697987	12	54.1	34.948	158160000	O81439	+	-	-	+
AT4G18370	Protease Do-like 5, chloroplastic	DEGP5			0.711022	-0.356249	0.979878	-0.38855	6	25.7	34.923	7831400	Q9SEL7;A0A1P8B644;A0A1P8B643	-	-	-	-
AT5G24490		At5g24490			0.505519	0.61811	0.961863	0.707975	10	27.9	34.856	296870000	Q94K97	+	-	-	+
AT5G05000	Translocase of chloroplast 34, chloroplastic	TOC34			0.742199	0.439169	0.966154	0.344535	5	18.2	34.707	10634000	Q38906	-	-	-	+
AT2G35410					0.299767	0.608969	1	1.13476	12	49.7	33.785	329880000	O82299	+	-	-	+
AT1G72640		At1g72640			0.760196	0.0852242	0.976381	0.319476	2	33.7	33.635	27210000	Q6NMC1	+	-	-	+
AT5G09650	Soluble inorganic pyrophosphatase 6, chloroplastic	PPA6			0.593487	0.82953	0.997366	0.56354	7	20.7	33.38	26173000	Q9LXC9	-	-	-	+
AT1G02280	Translocase of chloroplast 33, chloroplastic	TOC33			0.232957	1.97897	1	1.3264	8	33.7	32.925	20094000	O23680	-	-	-	+
AT2G38210;AT2G38230	Pyridoxal 5-phosphate synthase subunit PDX1.1;Pyridoxal 5-phosphate synthase PDX1-like 4	PDX11;PDX1L4			0.33873	1.11361	0.939	1.03928	5	29.1	32.862	10594000	O80448;O80446	-	-	-	+
AT5G46110	Triose phosphate/phosphate translocator TPT, chloroplastic	TPT			0.31295	1.65262	0.996089	1.10136	3	7.4	32.71	26806000	A0A219HYB6;A0A219HZH3;A0A219I0W9;Q9ZSR7	-	-	-	+
AT2G33800	30S ribosomal protein S5, chloroplastic	rps5			0.267397	0.701363	1	1.22239	8	23.1	32.645	225640000	P93014	-	-	-	-
AT5G57850	D-amino-acid transaminase, chloroplastic	DAAT			0.767512	-0.195775	0.958148	-0.309356	9	32.8	32.271	23225000	A0A1P8BC80;Q8L493	-	-	-	-
AT1G71500		F26A9.12			0.16427	-1.22892	1	-1.58407	9	38.3	31.727	38819000	Q9C9I7	+	-	-	+
AT1G16880	ACT domain-containing protein ACR11	ACR11;At1g16880			0.34491	0.710982	0.939321	1.02498	8	23.1	31.294	122310000	Q9FZ47;F4I613	-	-	-	+
AT1G17650	Glyoxylate/succinic semialdehyde reductase 2, chloroplastic	GLYR2			0.207937	0.819902	1	1.41098	9	44.8	31.282	58442000	A0A1P8AS42;F4I907	-	-	-	+
AT3G08940	Chlorophyll a-b binding protein CP29.2, chloroplastic	LHCB4.2			0.127008	-0.90154	1	-1.77066	4	16.4	31.193	16628000	Q9XF88	+	-	-	+
AT5G01530	Chlorophyll a-b binding protein CP29.1, chloroplastic	LHCB4.1			0.163776	-0.993944	1	-1.58626	3	11.4	31.139	33232000	Q07473	+	-	-	+
AT4G09010	Thylakoid lumenal 29 kDa protein, chloroplastic	TL29			0.606664	-0.562238	0.954391	-0.543051	4	20.1	31.041	5713700	A0A1P8B8W6;A0A1P8B8Y3;P82281	-	-	-	+
AT2G40010;AT3G09200;AT3G11250	60S acidic ribosomal protein P0-2;60S acidic ribosomal protein P0-1;60S acidic ribosomal protein P0-3	At3g09200;RPP0B;RPP0A;RPP0C			0.544127	-0.516369	0.94935	-0.64279	3	16	30.618	3847300	A8MQR4;Q42112;O04204;P57691	-	-	-	+
AT5G66530		At5g66530			0.54006	1.14446	0.954278	0.649513	4	18.3	30.476	38192000	A0A1P8BDF7;Q9FJY6	-	-	-	-
AT2G34460	Uncharacterized protein At2g34460, chloroplastic				0.10849	-0.454043	1	-1.88441	9	32.5	30.471	247660000	Q8H124	-	-	-	+
AT3G23400	Probable plastid-lipid-associated protein 6, chloroplastic	PAP6			0.950033	0.0383334	1	0.0653314	9	40.1	30.454	18115000	Q9LW57;A0A1I9LQU3;A0A1I9LQU5	+	-	-	+
AT4G12800	Photosystem I reaction center subunit XI, chloroplastic	PSAL			0.0851983	-2.0867	1	-2.0588	4	13.2	30.441	71903000	A0A1P8B6D0;Q9SUI4	+	-	-	+
AT4G10340	Chlorophyll a-b binding protein CP26, chloroplastic	LHCB5			0.987539	-0.00301933	0.999609	-0.0162801	9	45	30.156	38996000	Q9XF89	+	-	-	+
ATCG00830;ATCG01310	50S ribosomal protein L2, chloroplastic	rpl2-A			0.943464	0.0599504	1	0.0739362	6	30.3	29.864	33017000	P56791	-	-	-	-
AT5G16390	Biotin carboxyl carrier protein of acetyl-CoA carboxylase 1, chloroplastic	BCCP1;CAC1			0.605954	0.405532	0.96307	0.544149	5	17.9	29.612	45140000	Q42533;F4KE21;Q9LLC1	-	-	-	+
AT4G17600		Lil3:1			0.379066	-1.02098	0.8868	-0.949416	6	30.2	29.403	16350000	Q9SYX1	-	-	-	-
AT1G65260	Membrane-associated protein VIPP1, chloroplastic	VIPP1			0.807116	0.125592	0.967857	0.255167	10	49	28.912	163650000	A0A178W0D3;O80796	-	-	-	+
AT1G30230	Elongation factor 1-delta 1	At1g30230			0.534223	0.344871	0.966753	0.659218	6	47.7	28.776	24424000	A8MRC4;P48006	-	-	-	+
AT5G47110		At5g47110			0.822149	0.152342	0.943556	0.234831	4	30.6	28.601	7227300	Q6NKS4	-	-	-	-
AT1G29910;AT1G29920;AT1G29930;AT2G34420	Chlorophyll a-b binding protein 1, chloroplastic;Chlorophyll a-b binding protein 3, chloroplastic;Chlorophyll a-b binding protein 2, chloroplastic	LHCB1.3;LHCB1.2;LHCB1.1;Lhb1B2			0.666241	0.685298	0.981696	0.453335	3	26.2	28.241	80675000	P04778;Q8VZ87;P0CJ48;Q39141	+	+	-	+
AT5G52440	Sec-independent protein translocase protein TATB, chloroplastic	TATB			0.968025	0.0485158	1	0.0417862	4	37.7	28.231	13325000	Q9XH75	-	-	-	+
AT3G01500	Beta carbonic anhydrase 1, chloroplastic	BCA1			0.358197	0.409607	0.912357	0.994906	7	59.1	28.198	50317000	A0A1I9LQB3;P27140	+	-	+	+
AT1G06680	Oxygen-evolving enhancer protein 2-1, chloroplastic	PSBP1			0.660248	-0.490002	0.986374	-0.462164	2	9.1	28.095	8600500	Q42029	+	-	+	+
AT1G44575	Photosystem II 22 kDa protein, chloroplastic	PSBS;NPQ4			0.206916	-1.0516	1	-1.41463	4	20	28.007	49118000	Q9XF91;F4IEG8	-	-	-	+
AT4G09040		At4g09040			0.859389	0.325728	0.970118	0.184913	8	49.6	27.703	50883000	A8MS54;Q6NPL0	-	-	-	-
AT1G15820		F7H2.16			0.239361	-0.952245	1	-1.30608	5	19	27.522	46726000	Q9LMQ2	+	-	-	+
AT4G34090		At4g34090;F28A23.80			0.314269	1.51744	0.979826	1.09808	7	38.3	26.322	18463000	Q3E7I4;Q94JY0;F4JJY7	-	-	-	+
ATCG00800	30S ribosomal protein S3, chloroplastic	rps3			0.967532	0.0377915	1	0.0424309	7	33	25.188	16406000	P56798	-	-	-	-
